# Supplementary material for: The cholesterol transport protein GRAMD1C regulates autophagy initiation and mitochondrial bioenergetics
Source: Nat Commun. 2022 Oct 21;13:6283. doi: 10.1038/s41467-022-33933-2 (PMC9586981; doi:10.1038/s41467-022-33933-2)
Supplement: Supplementary file 4 — Supplementary Data 1 [file 41467_2022_33933_MOESM4_ESM.xlsx]

## Sheet: Ark1
The interactome of GRAMD1C-EGFP vs EGFP
Gene name	Protein IDs	logFC	P.Value	adj.P.Val
GRAMD1C	Q8IYS0	11.5626	1.50682e-06	0.000101741
GRAMD1A	Q96CP6	8.2148	2.99279e-10	4.70233e-07
GRAMD3	Q96HH9	7.30189	6.85156e-08	1.92757e-05
HEATR1	Q9H583	7.291	5.57148e-10	4.70233e-07
IPO9	Q96P70	5.96642	0.000155661	0.00197561
COPG2	Q9UBF2	5.51021	2.99108e-08	1.28406e-05
COPB2	P35606	5.44938	2.65917e-07	5.48158e-05
SCARA3	Q6AZY7	5.36055	8.77433e-07	8.94355e-05
GRAMD1B	Q3KR37	5.33429	2.64795e-06	0.000139679
MON2	Q7Z3U7	5.23845	8.80263e-07	8.94355e-05
COPG1	Q9Y678	4.99074	3.0428e-08	1.28406e-05
HEATR3	Q7Z4Q2	4.81554	6.22127e-08	1.92757e-05
CSNK2B	P67870	4.65863	3.24738e-07	5.48158e-05
TMEM109	Q9BVC6	4.62765	0.000437921	0.00387594
TPD52L2	O43399	4.62659	0.00116153	0.00770782
SLC39A7	Q92504	4.61838	7.35349e-06	0.000259376
ARCN1	P48444	4.59074	2.59988e-07	5.48158e-05
COPA	P53621	4.58774	8.67901e-06	0.000293004
COPB1	P53618	4.57836	1.20532e-06	8.94355e-05
TOMM70A	O94826	4.57814	1.21861e-06	8.94355e-05
COPE	O14579	4.56556	6.74711e-05	0.00112764
EXOC7	Q9UPT5	4.50464	3.00136e-07	5.48158e-05
LMF2	Q9BU23	4.38424	8.56975e-07	8.94355e-05
KIAA1524	Q8TCG1	4.3768	2.87513e-05	0.000630288
CSNK2A1	P68400	4.34143	0.000200051	0.00231292
TTYH3	Q9C0H2	4.26416	9.97688e-07	8.94355e-05
XPO7	Q9UIA9	4.19041	1.13525e-06	8.94355e-05
LTN1	O94822	4.12693	1.61096e-05	0.000438597
IPO13	O94829	4.11521	1.14894e-06	8.94355e-05
STX6	O43752	4.09606	4.44559e-06	0.000183012
ATP6AP2	O75787	3.99755	1.06703e-05	0.000315991
BAG6	P46379	3.96454	5.81258e-05	0.00102735
ATP1A2	P50993	3.94905	5.82843e-05	0.00102735
RAB10	P61026	3.8219	0.00546973	0.0230823
APOL2	Q9BQE5	3.81668	0.000126692	0.00171113
ATP2A2	P16615	3.72331	1.0446e-05	0.000314873
SRP54	P61011	3.71003	6.8161e-07	8.87627e-05
VMP1	Q96GC9	3.66374	1.91838e-06	0.000118293
ABHD10	Q9NUJ1	3.66324	2.47156e-06	0.000134581
COPZ1	P61923	3.61508	1.10014e-06	8.94355e-05
SCFD1	Q8WVM8	3.58227	2.23184e-05	0.000554022
CLPX	O76031	3.5792	5.52974e-05	0.00101459
CSNK2A2	P19784	3.55414	3.41438e-05	0.00071002
USP34	Q70CQ2	3.53222	4.11971e-06	0.00017831
TTI1	O43156	3.50584	2.60435e-05	0.000586152
MAN2A1	Q16706	3.50078	2.38666e-05	0.000568335
PSAP	P07602	3.49763	0.0149122	0.0481297
SACS	Q9NZJ4	3.49174	0.10254	0.20197
RHOT2	Q8IXI1	3.48549	7.79407e-05	0.00123797
NR3C1	P04150	3.46081	6.83599e-07	8.87627e-05
PPOX	P50336	3.44896	4.94167e-07	7.58322e-05
SAAL1	Q96ER3	3.41729	3.83611e-05	0.000761806
IPO4	Q8TEX9	3.39127	0.000957943	0.00660499
ARMCX3	Q9UH62	3.38016	6.74304e-05	0.00112764
ITGA3	P26006	3.37407	0.000343763	0.00331584
FAM96B	Q9Y3D0	3.36962	4.94805e-06	0.00019424
FIBCD1	Q8N539	3.358	3.2809e-05	0.000701032
NDUFS7	O75251	3.35144	0.00144543	0.00879661
PI4KA	P42356	3.35087	1.29936e-06	9.13881e-05
GPHN	Q9NQX3	3.34698	0.00274296	0.0134383
IQGAP3	Q86VI3	3.33825	4.71914e-05	0.000926269
BAG2	O95816	3.28738	0.00274658	0.0134383
TNPO2	O14787	3.25345	9.83347e-07	8.94355e-05
KTN1	Q86UP2	3.24507	0.000121757	0.00167095
FGFR1OP	O95684	3.22075	9.2182e-06	0.000293591
SLC25A6	P12236	3.21678	0.000163776	0.00203274
CEP78	Q5JTW2	3.21161	2.01496e-05	0.00052327
SEC61A1	P61619	3.20341	2.13413e-06	0.000122118
STX10	O60499	3.18873	0.000790648	0.00577755
STEAP3	Q658P3	3.18511	0.000222897	0.00254223
TBRG4	Q969Z0	3.17231	0.000612469	0.00479984
SYNGR2	O43760	3.16623	4.55361e-06	0.000183012
TMED5	Q9Y3A6	3.16602	0.00322816	0.0153066
DDRGK1	Q96HY6	3.14073	3.39557e-06	0.000164755
EMC1	Q8N766	3.14061	0.00024801	0.00271845
CIAO1	O76071	3.13981	0.00217633	0.0118124
FAF2	Q96CS3	3.13598	2.19181e-05	0.000552206
HSBP1	O75506	3.10444	0.000282985	0.00296695
AGTRAP	Q6RW13	3.09106	1.87894e-06	0.000118293
ABHD17B	Q5VST6	3.08869	2.37783e-05	0.000568335
NOMO3	P69849	3.08852	5.71483e-05	0.00102735
TELO2	Q9Y4R8	3.08257	3.63074e-06	0.000170241
SSR1	P43307	3.06332	3.80751e-06	0.000173705
NBEAL2	Q6ZNJ1	3.05894	3.09458e-05	0.0006697
PRRC1	Q96M27	3.04004	4.30181e-06	0.000181536
RPL24	P83731	3.03064	0.00908284	0.03392
THADA	Q6YHU6	3.02314	6.59741e-05	0.00112489
MBOAT7	Q96N66	3.0221	0.000374383	0.0034723
FASTKD5	Q7L8L6	3.01277	0.00842559	0.0319605
CRELD1	Q96HD1	2.99393	3.44915e-05	0.00071002
ARL8A	Q96BM9	2.98976	2.17034e-06	0.000122118
EXOC1	Q9NV70	2.98668	0.00136728	0.00851649
ATP5I	P56385	2.98274	9.49974e-05	0.00139766
HEATR6	Q6AI08	2.96448	7.43312e-05	0.00120645
TNPO3	Q9Y5L0	2.9542	0.0044906	0.0196376
FANCD2	Q9BXW9	2.94256	0.000119448	0.00165269
PYCR1	P32322	2.92316	1.9622e-06	0.000118293
FKBP8	Q14318	2.91723	1.72019e-05	0.000460901
ARF3	P61204	2.90201	0.00440651	0.0195228
PCYOX1L	Q8NBM8	2.89473	0.00039581	0.00358505
VAT1	Q99536	2.87485	0.00124952	0.00805033
MTX1	Q13505	2.87124	2.87647e-06	0.000147136
IKBIP	Q70UQ0	2.86368	0.000382561	0.00350958
ALOX5	P09917	2.86035	4.83319e-05	0.000937751
EMD	P50402	2.85311	2.39051e-05	0.000568335
GBF1	Q92538	2.84948	0.000602702	0.00477634
TMED4	Q7Z7H5	2.83767	3.41613e-06	0.000164755
PTGES2	Q9H7Z7	2.83753	0.000742949	0.00550043
VTI1B	Q9UEU0	2.83297	3.95661e-06	0.000175757
AUP1	Q9Y679	2.82995	7.72781e-06	0.000266215
NELFB	Q8WX92	2.82871	1.03403e-05	0.000314873
ARL6IP1	Q15041	2.822	0.00346619	0.0162075
RALA	P11233	2.81824	7.37562e-06	0.000259376
CD151	P48509	2.80392	0.000910959	0.00638049
POR	P16435	2.80253	5.26505e-05	0.000998585
MOGS	Q13724	2.80081	6.06702e-05	0.00105579
SACM1L	Q9NTJ5	2.78255	0.000183518	0.00218153
UFL1	O94874	2.77745	0.00022519	0.00254274
C1QBP	Q07021	2.76485	0.000439613	0.00387594
RAB1A	P62820	2.76029	0.0111594	0.0391337
STOML2	Q9UJZ1	2.75219	2.73922e-05	0.000608396
UBTF	P17480	2.73685	2.5117e-05	0.000572938
USO1	O60763	2.72729	0.0523352	0.122019
MSH6	P52701	2.72678	0.00173807	0.00997913
CNTNAP1	P78357	2.7188	0.00119523	0.00778974
PSMD7	P51665	2.71678	0.000962575	0.00660499
SEC63	Q9UGP8	2.71498	1.15575e-05	0.000330661
KPNB1	Q14974	2.70956	0.000155436	0.00197561
SYNJ2BP	P57105	2.70822	0.000194194	0.00227638
EXOC6B	Q9Y2D4	2.70814	9.12547e-06	0.000293591
SLC39A11	Q8N1S5	2.70722	1.21301e-05	0.00034126
TPD52	P55327	2.70593	0.00309879	0.014818
CAPN1	P07384	2.70041	0.00185549	0.0105103
EIF2B4	Q9UI10	2.69469	0.00193665	0.010789
GALNT2	Q10471	2.68787	2.47989e-05	0.000572938
RINT1	Q6NUQ1	2.67859	1.13351e-05	0.000329889
CANX	P27824	2.67751	1.02711e-05	0.000314873
STX18	Q9P2W9	2.67632	0.000275979	0.00291158
FANCI	Q9NVI1	2.66651	0.000245095	0.00270405
KIAA0196	Q12768	2.66499	0.000362096	0.00343381
PSMD4	P55036	2.65451	0.00139692	0.00866909
AP3M1	Q9Y2T2	2.64603	0.000171465	0.00206738
FMNL1	O95466	2.645	0.0108088	0.0383304
TMX3	Q96JJ7	2.64145	5.32957e-06	0.000204462
MYOF	Q9NZM1	2.63685	0.00279799	0.013611
LSS	P48449	2.63369	0.000368819	0.00346207
DPM3	Q9P2X0	2.62562	0.000866058	0.00616838
RAB35	Q15286	2.62553	0.00190504	0.0107127
EMC2	Q15006	2.62028	0.00221859	0.0118616
NELFCD	Q8IXH7	2.61876	0.000453781	0.00392496
RAC1	P63000	2.61684	1.43393e-05	0.000396798
CPD	O75976	2.61518	0.000143589	0.00189358
PSMD1	Q99460	2.61395	0.00410813	0.0184164
TMX1	Q9H3N1	2.61067	9.1553e-06	0.000293591
MYCBP	Q99417	2.60997	0.00148838	0.00892571
ATL2	Q8NHH9	2.60876	0.000979046	0.00669081
SEL1L	Q9UBV2	2.60823	6.11837e-06	0.000229507
ATR	Q13535	2.60665	5.11474e-05	0.0009811
NIPSNAP1	Q9BPW8	2.6034	0.00673241	0.0271224
LPCAT3	Q6P1A2	2.5968	0.00375348	0.0173586
PSMC4	P43686	2.58848	0.00191027	0.0107127
ILVBL	A1L0T0	2.57057	0.00771008	0.0301264
CTNNB1	P35222	2.56979	0.000253486	0.00274285
UBQLN1	Q9UMX0	2.5539	0.0043321	0.0192944
TECR	Q9NZ01	2.53531	0.000521449	0.00429369
BZW1	Q7L1Q6	2.52541	2.15781e-05	0.000551877
RER1	O15258	2.51964	0.0221763	0.0642086
PTRH2	Q9Y3E5	2.51858	0.00857217	0.032371
MTOR	P42345	2.51219	8.0679e-05	0.00126098
GNAI2	P04899	2.51175	0.00613632	0.0253254
EXOC5	O00471	2.50767	0.000301576	0.00309594
RPL34	P49207	2.50253	0.0185716	0.0567914
NDUFA9	Q16795	2.48618	0.000639965	0.00491028
SLC7A1	P30825	2.48205	0.00442792	0.0195663
PCYOX1	Q9UHG3	2.47529	0.00242785	0.0125712
IPO7	O95373	2.4686	0.000960137	0.00660499
SNAPIN	O95295	2.46501	0.000335505	0.0032829
MPDU1	O75352	2.4545	0.00116981	0.00770782
DNAJB12	Q9NXW2	2.45127	0.000163311	0.00203274
RHOG	P84095	2.43627	0.0015725	0.00924873
TIMM50	Q3ZCQ8	2.41479	0.000454308	0.00392496
IPO8	O15397	2.40443	0.00011382	0.00164212
PRAME	P78395	2.39623	5.45649e-05	0.00101459
PIGS	Q96S52	2.39367	0.00145052	0.00879661
ERGIC2	Q96RQ1	2.3881	0.000712713	0.00532183
TMEM33	P57088	2.38376	0.00447693	0.0196287
ASNA1	O43681	2.38315	1.83385e-05	0.000483679
UBR4	Q5T4S7	2.37786	3.32686e-05	0.000701967
TPP1	O14773	2.37269	0.00520618	0.022192
SEC61B	P60468	2.37113	0.000581297	0.00464628
PIGT	Q969N2	2.36134	0.000628281	0.00486486
RAB8B	Q92930	2.36117	7.68651e-05	0.0012357
TTC27	Q6P3X3	2.35358	0.000168532	0.00206459
PSMA2	P25787	2.35164	0.0457772	0.111988
TSG101	Q99816	2.34261	0.00242558	0.0125712
XPO1	O14980	2.33869	0.000230857	0.00257786
PGRMC2	O15173	2.33721	0.0027385	0.0134383
TMED1	Q13445	2.32436	5.84272e-05	0.00102735
RETSAT	Q6NUM9	2.32086	0.000712657	0.00532183
ACSL3	O95573	2.31193	0.000189858	0.00224113
ODR4	Q5SWX8	2.30947	0.000117314	0.00165269
ELOVL1	Q9BW60	2.30729	0.00593871	0.0246303
NSDHL	Q15738	2.3051	0.000407962	0.00366144
CTNNA1	P35221	2.30501	0.0107464	0.0381892
LRPPRC	P42704	2.29499	0.00202647	0.0111787
FAR1	Q8WVX9	2.28198	0.00023213	0.00257786
RDH14	Q9HBH5	2.28106	0.000289961	0.00302132
NBAS	A2RRP1	2.27799	0.00219645	0.0118439
GOSR1	O95249	2.26375	9.016e-05	0.00136656
TMEM43	Q9BTV4	2.24957	0.00260341	0.0130402
TAPBP	O15533	2.24839	0.000899981	0.00632987
MRC2	Q9UBG0	2.24708	0.000620703	0.00482833
SRPRB	Q9Y5M8	2.24472	3.6589e-05	0.000735264
PON2	Q15165	2.24428	7.84732e-05	0.00123797
TRAP1	Q12931	2.23585	3.51194e-05	0.000714236
ARFGEF2	Q9Y6D5	2.22715	0.000962188	0.00660499
CYP51A1	Q16850	2.22016	0.00640639	0.0260578
RAB3B	P20337	2.21689	0.0130329	0.0438262
ALDH3A2	P51648	2.21686	0.000648551	0.00495364
ARMC8	Q8IUR7	2.20705	0.00164829	0.00952845
RAB5C	P51148	2.20607	0.00264442	0.0131675
GNPAT	O15228	2.20158	0.000152097	0.00195985
ATP5L	O75964	2.201	0.00218371	0.0118144
PLIN3	O60664	2.1988	0.00144437	0.00879661
MFN1	Q8IWA4	2.19217	0.00034881	0.0033454
ATL3	Q6DD88	2.18895	0.000552597	0.0045062
SGTA	O43765	2.18508	0.00162952	0.00945231
ADCK4	Q96D53	2.18327	0.00093498	0.00652168
SCARB2	Q14108	2.17969	8.35621e-05	0.0012823
SLC30A7	Q8NEW0	2.17778	0.00711328	0.0284531
TRAPPC3	O43617	2.17344	0.0210023	0.0616555
RAB31	Q13636	2.16688	0.00380257	0.0175375
ABHD12	Q8N2K0	2.15818	0.00294063	0.0141418
CERS2	Q96G23	2.15705	0.00230747	0.0121747
GPN1	Q9HCN4	2.1514	0.0239171	0.068196
NCAPD2	Q15021	2.14958	0.0215583	0.0629591
RAB6B	Q9NRW1	2.14732	0.000161576	0.00203274
PDS5A	Q29RF7	2.14636	0.00259935	0.0130402
ALG5	Q9Y673	2.14313	0.000330646	0.00327759
LMAN2L	Q9H0V9	2.14253	0.000476985	0.00402576
NPC1	O15118	2.14151	0.000370485	0.00346207
ACSL4	O60488	2.14119	0.00434629	0.0193067
CLASP1	Q7Z460	2.13889	0.00212638	0.0115785
LCLAT1	Q6UWP7	2.13776	0.00133406	0.00839005
ATP5J	P18859	2.13351	0.00445715	0.0195982
RAB21	Q9UL25	2.13285	0.000797746	0.00580429
TTC1	Q99614	2.12272	0.008212	0.0316481
HSD17B11	Q8NBQ5	2.1213	0.000127726	0.00171113
TMEM205	Q6UW68	2.12033	0.00184584	0.0105018
PLAA	Q9Y263	2.11558	0.00912444	0.0339252
EIF2B5	Q13144	2.11327	0.00118902	0.00777929
BAX	Q07812	2.11014	0.203906	0.335798
MAN1B1	Q9UKM7	2.10346	0.000216706	0.00248843
GPAA1	O43292	2.0974	0.00151998	0.00902876
SET	Q01105	2.09501	0.220265	0.357163
EDIL3	O43854	2.09009	0.00104348	0.00710239
EPHB2	P29323	2.08558	0.00815031	0.0315544
LAMP1	P11279	2.08153	0.00866715	0.0326566
ATP1B3	P54709	2.08034	0.0512378	0.120459
TANGO6	Q9C0B7	2.07843	0.000315331	0.00314958
CYB5A	P00167	2.07785	7.23517e-05	0.00118573
NUP93	Q8N1F7	2.07746	0.00829377	0.0316739
IPO11	Q9UI26	2.07524	0.00411315	0.0184164
PI4K2A	Q9BTU6	2.06897	0.00121019	0.00785691
IGF2R	P11717	2.06525	0.000614197	0.00479984
COX5A	P20674	2.06218	0.0878867	0.180478
ALG1	Q9BT22	2.06072	0.0019787	0.010951
FDFT1	P37268	2.05542	0.00424725	0.0189665
UNC45A	Q9H3U1	2.05432	0.00660916	0.0266896
WDR26	Q9H7D7	2.05237	0.000512104	0.00425828
HAX1	O00165	2.05147	0.000338762	0.00328638
C2orf47	Q8WWC4	2.0497	0.0424356	0.106443
UBXN4	Q92575	2.04101	0.000309953	0.00313294
SCAMP2	O15127	2.03835	0.01086	0.0384062
S100A16	Q96FQ6	2.03433	0.00805194	0.0313172
AGPAT1	Q99943	2.03189	0.00828506	0.0316739
TAP2	Q03519	2.03057	0.0130986	0.04387
CLU	P10909	2.02998	0.00518584	0.0221613
NCLN	Q969V3	2.02637	8.32053e-05	0.0012823
ACTA1	P68133	2.02403	0.183128	0.309121
SPCS3	P61009	2.02288	0.0133659	0.0444738
ASPH	Q12797	2.01066	0.000170809	0.00206738
SLC39A14	Q15043	2.00808	0.000253469	0.00274285
STX7	O15400	2.00428	0.00257514	0.0130389
AMFR	Q9UKV5	1.99414	0.00145915	0.00879661
ADPGK	Q9BRR6	1.98827	0.00132553	0.00838014
PSMD12	O00232	1.98714	0.00761206	0.0299514
UBR5	O95071	1.98474	0.000127513	0.00171113
HACD3	Q9P035	1.98276	0.000180909	0.00216578
CPT2	P23786	1.98067	0.000440866	0.00387594
RAB2A	P61019	1.9799	6.49793e-05	0.00111924
ZFPL1	O95159	1.97873	0.000117979	0.00165269
LPCAT1	Q8NF37	1.97771	0.00110236	0.0074135
DPM1	O60762	1.97253	0.000466258	0.003955
GPD2	P43304	1.96884	0.000168788	0.00206459
TM9SF2	Q99805	1.96565	0.00129081	0.00823279
CYB5R3	P00387	1.96263	5.52864e-05	0.00101459
PIGK	Q92643	1.96211	0.0155871	0.0496433
MLEC	Q14165	1.95996	0.000564241	0.00455712
SPTLC2	O15270	1.95959	0.0684185	0.149213
ITGA2	P17301	1.95252	0.0369225	0.0962665
SRP68	Q9UHB9	1.95119	0.017751	0.0548786
DHCR7	Q9UBM7	1.94691	0.000852832	0.00609992
DNAJC16	Q9Y2G8	1.94242	0.000129252	0.00171794
SLC16A1	P53985	1.93975	0.0156853	0.0497123
HTATIP2	Q9BUP3	1.937	0.000101245	0.00147329
MAEA	Q7L5Y9	1.93671	0.0101147	0.0364823
ARL8B	Q9NVJ2	1.93608	0.000455742	0.00392496
VPS45	Q9NRW7	1.93395	0.00235694	0.0123556
DNAAF5	Q86Y56	1.931	0.00134973	0.00843832
PSMD8	P48556	1.92959	0.0069038	0.0276808
ESYT1	Q9BSJ8	1.92902	0.00056343	0.00455712
SLC35F2	Q8IXU6	1.91967	0.00869438	0.0326862
SLC2A1	P11166	1.91376	0.000119448	0.00165269
LGALS3BP	Q08380	1.91354	0.00659399	0.0266896
ANP32A	P39687	1.91156	0.112804	0.216379
HSDL1	Q3SXM5	1.9109	0.00184776	0.0105018
REEP6	Q96HR9	1.91048	0.0036517	0.0169343
MCAM	P43121	1.90627	0.00252374	0.012977
EXOC8	Q8IYI6	1.9015	0.00011844	0.00165269
RAP2B	P61225	1.89639	0.0898613	0.183639
GOLT1B	Q9Y3E0	1.88342	0.000384955	0.00351245
ARF4	P18085	1.87895	0.013493	0.0447066
SPNS1	Q9H2V7	1.86846	0.043721	0.108531
STX5	Q13190	1.86159	0.000371229	0.00346207
UFSP2	Q9NUQ7	1.85892	0.0301337	0.0815155
ATM	Q13315	1.85531	0.00159013	0.00931995
BNIP1	Q12981	1.85205	0.00355563	0.0165342
SGPL1	O95470	1.85032	0.00324904	0.0153195
COMT	P21964	1.84703	0.000198698	0.00231292
XPO5	Q9HAV4	1.847	0.0010912	0.00736781
PREB	Q9HCU5	1.84029	0.0102279	0.0368117
MTDH	Q86UE4	1.83646	7.00523e-05	0.0011593
CD70	P32970	1.83544	0.00256672	0.0130389
GGCX	P38435	1.83282	0.00111325	0.00742752
ATP5C1	P36542	1.83276	0.00751431	0.0296359
AIFM2	Q9BRQ8	1.828	0.000303784	0.00309594
TIMM44	O43615	1.82641	0.000275694	0.00291158
SMPD4	Q9NXE4	1.82478	0.000299578	0.00309594
NCEH1	Q6PIU2	1.81623	0.000355058	0.00338609
DAD1	P61803	1.81166	0.0203124	0.0601662
EIF2B1	Q14232	1.8069	0.02629	0.0733512
XPO4	Q9C0E2	1.80662	0.000376538	0.0034732
TNPO1	Q92973	1.80006	0.000606045	0.0047804
TRIM4	Q9C037	1.79396	0.134573	0.24452
CLPTM1	O96005	1.78726	0.00197543	0.010951
GEMIN4	P57678	1.7852	0.00149114	0.00892571
GID8	Q9NWU2	1.78282	0.0253541	0.0712108
PNPLA6	Q8IY17	1.78263	0.00411087	0.0184164
LBR	Q14739	1.78156	0.00807625	0.0313396
STX12	Q86Y82	1.781	0.0061171	0.025308
LMAN2	Q12907	1.77898	0.000583538	0.00464628
ARFGAP1	Q8N6T3	1.77625	0.000874739	0.00617807
NCAPG2	Q86XI2	1.77406	0.139658	0.250524
CLCC1	Q96S66	1.7713	0.0107233	0.0381875
DDX20	Q9UHI6	1.76779	0.00223514	0.011902
FAM134C	Q86VR2	1.76552	0.000273307	0.00291158
KIF14	Q15058	1.76477	0.000449802	0.00392496
EIF2B2	P49770	1.76158	9.52195e-05	0.00139766
ECM29	Q5VYK3	1.75884	0.000715673	0.00532183
ITGAV	P06756	1.75788	0.0409459	0.10417
EPHX1	P07099	1.75498	0.000574568	0.00461843
DHCR24	Q15392	1.75054	0.0156971	0.0497123
APMAP	Q9HDC9	1.7493	0.000332031	0.00327759
RAB11B	Q15907	1.74824	0.000672294	0.00508893
ERGIC3	Q9Y282	1.74752	0.00140743	0.00870234
OSBPL10	Q9BXB5	1.74625	0.00161751	0.00941503
SNRNP200	O75643	1.74558	0.0180184	0.0556035
NCAM1	P13591	1.73442	0.00472705	0.0204982
RAB32	Q13637	1.7316	0.00584543	0.0243032
DAGLB	Q8NCG7	1.73118	0.0121267	0.04169
TAP1	Q03518	1.72061	0.000148208	0.00193037
SQLE	Q14534	1.72049	0.00348602	0.0162553
PSMC5	P62195	1.70946	0.0288955	0.0789249
TEX264	Q9Y6I9	1.70807	0.00150485	0.00897591
GHDC	Q8N2G8	1.70467	0.00556779	0.0233792
CISD1	Q9NZ45	1.69563	0.0669692	0.147193
FAM3C	Q92520	1.69324	0.0232087	0.0665417
DHRS7	Q9Y394	1.69222	0.00189165	0.0106793
RAB14	P61106	1.67972	0.000525222	0.00430376
MAN1A1	P33908	1.67503	0.0039851	0.0181317
LSR	Q86X29	1.67292	0.00192862	0.0107798
EIF3E	P60228	1.66722	0.00912196	0.0339252
PRKDC	P78527	1.66653	0.000708195	0.00532183
ITGB1	P05556	1.66552	0.00040996	0.00366144
CD81	P60033	1.66327	0.00537852	0.0227542
PLIN2	Q99541	1.65944	0.0151216	0.048435
SCAMP3	O14828	1.65574	0.0023081	0.0121747
HSD17B12	Q53GQ0	1.65414	0.000259526	0.00279032
GEMIN2	O14893	1.6541	0.00241113	0.0125712
DNAJA3	Q96EY1	1.65103	0.00726053	0.0288793
TM9SF3	Q9HD45	1.64414	0.000873319	0.00617807
TMED9	Q9BVK6	1.63881	0.0604881	0.137421
HMOX2	P30519	1.62666	0.00110974	0.00742752
DAG1	Q14118	1.6264	0.00304277	0.0145915
PDF	Q9HBH1	1.62227	0.0072847	0.0288793
PSMC6	P62333	1.62198	0.00116563	0.00770782
KDSR	Q06136	1.62175	0.0737848	0.157857
ARL6IP5	O75915	1.61025	0.00051584	0.00426832
RPN2	P04844	1.60526	0.000458169	0.00392584
VDAC2	P45880	1.60524	0.0111976	0.0391337
ARFGEF1	Q9Y6D6	1.60325	0.00635173	0.0259606
UBXN1	Q04323	1.60136	0.00220319	0.0118439
BAG5	Q9UL15	1.59994	0.00152441	0.00902876
PSMA6	P60900	1.59695	0.00765185	0.030038
PRAF2	O60831	1.59158	0.000814746	0.00587731
PSMD11	O00231	1.59157	0.00577604	0.0241335
RAB1B	Q9H0U4	1.58706	0.000304459	0.00309594
SLC25A10	Q9UBX3	1.58535	0.0100019	0.0362302
CALR	P27797	1.58352	0.0332216	0.0891543
ADAM9	Q13443	1.58292	0.0379916	0.098208
TUBB4A	P04350	1.58212	0.000336459	0.0032829
ERGIC1	Q969X5	1.58181	0.0530901	0.12293
TMX2	Q9Y320	1.58139	0.00528725	0.0224409
RAB5B	P61020	1.5749	0.0200633	0.0597298
POLR2B	P30876	1.57238	0.000495865	0.00414366
ENY2	Q9NPA8	1.57229	0.0188328	0.0570733
CKAP5	Q14008	1.56873	0.00384161	0.0176693
CLASP2	O75122	1.56803	0.0336662	0.0901983
SFXN1	Q9H9B4	1.56041	0.0380736	0.0982694
ITPRIP	Q8IWB1	1.55856	0.0499638	0.11932
ASAH1	Q13510	1.55628	0.00445835	0.0195982
MSMO1	Q15800	1.55505	0.00404663	0.0183621
ERLIN1	O75477	1.54041	0.0349582	0.0925995
VAPB	O95292	1.53926	0.0539555	0.124566
SCAMP1	O15126	1.53894	0.0205845	0.0606398
NDUFAF2	Q8N183	1.53631	0.00463328	0.0201571
GLMN	Q92990	1.53205	0.00210218	0.0115211
PSMD13	Q9UNM6	1.52966	0.0188308	0.0570733
KIF5B	P33176	1.52784	0.070826	0.152687
TSC2	P49815	1.52674	0.0248085	0.0701453
TMEM167A	Q8TBQ9	1.52301	0.0349991	0.0925995
BZW2	Q9Y6E2	1.5214	0.000841743	0.00604622
RPS13	P62277	1.52106	0.12136	0.227364
RAB7A	P51149	1.51708	0.000487663	0.0040954
RHOA	P61586	1.51194	0.0933189	0.188404
TMED7	Q9Y3B3	1.51148	0.00270823	0.0134061
PSMB1	P20618	1.50033	0.0220102	0.063837
TM9SF4	Q92544	1.49942	0.015181	0.0485332
STT3A	P46977	1.49695	0.000811279	0.00587731
CCDC47	Q96A33	1.49695	0.0715303	0.153813
SLC27A4	Q6P1M0	1.49118	0.0145045	0.0469936
IMPAD1	Q9NX62	1.49116	0.0492167	0.118296
VAMP7	P51809	1.48998	0.0379291	0.0981969
TOR1AIP1	Q5JTV8	1.48672	0.0837075	0.174442
ADAM10	O14672	1.48438	0.0132089	0.0441518
HSP90B1	P14625	1.48309	0.0194846	0.0584193
GPX8	Q8TED1	1.48021	0.0092895	0.0344404
CD9	P21926	1.48014	0.00145706	0.00879661
LRRC59	Q96AG4	1.47434	0.00117352	0.00770782
HADHA	P40939	1.47185	0.00253697	0.012977
DERL1	Q9BUN8	1.46957	0.114047	0.217773
L2HGDH	Q9H9P8	1.46652	0.0104349	0.0373971
PRKAG1	P54619	1.46438	0.0259389	0.0726117
SLC27A1	Q6PCB7	1.4618	0.0431125	0.107336
XPOT	O43592	1.46076	0.0530766	0.12293
BTAF1	O14981	1.45822	0.013987	0.045756
LETM1	O95202	1.45305	0.0232187	0.0665417
FNDC3A	Q9Y2H6	1.45047	0.0474131	0.114825
POLDIP2	Q9Y2S7	1.44759	0.00293261	0.0141418
SURF4	O15260	1.44692	0.00156225	0.00922052
MYBBP1A	Q9BQG0	1.44679	0.0225222	0.0648764
SLFN5	Q08AF3	1.44648	0.0108757	0.0384062
C1orf112	Q9NSG2	1.44629	0.0463752	0.11296
CHCHD2	Q9Y6H1	1.44237	0.0948681	0.190474
PPP6R3	Q5H9R7	1.43581	0.00345678	0.0162075
AGPS	O00116	1.4299	0.00258631	0.0130389
REEP5	Q00765	1.42925	0.0845683	0.175802
RAB18	Q9NP72	1.42605	0.000637216	0.00491028
COX4I1	P13073	1.42604	0.0684107	0.149213
VAC14	Q08AM6	1.42424	0.00998237	0.0362302
ESYT2	A0FGR8	1.42286	0.00984879	0.0359066
VAPA	Q9P0L0	1.41989	0.00142185	0.00875941
ATP5F1	P24539	1.41829	0.00283836	0.0137677
SCFD2	Q8WU76	1.41651	0.00475839	0.0205426
RAP1A	P62834	1.4159	0.00840018	0.0319358
COASY	Q13057	1.41251	0.132958	0.242894
FAM160B2	Q86V87	1.41136	0.0675647	0.147924
RAB5A	P20339	1.40517	0.0282658	0.0776654
NYNRIN	Q9P2P1	1.40218	0.0174395	0.0540145
PPP2R1B	P30154	1.39853	0.011088	0.0390743
ARHGAP29	Q52LW3	1.39791	0.0083745	0.0319101
SCCPDH	Q8NBX0	1.39744	0.0125117	0.0425802
QSOX2	Q6ZRP7	1.39707	0.00170399	0.00981685
PSMC3	P17980	1.39693	0.0515831	0.120934
NCAPG	Q9BPX3	1.39539	0.00510109	0.0218544
RPL35	P42766	1.39498	0.237375	0.378366
AGPAT6	Q86UL3	1.39448	0.0191692	0.0577813
HADHB	P55084	1.39446	0.00409987	0.0184164
DCAKD	Q8WVC6	1.391	0.00767429	0.0300561
SNRNP70	P08621	1.38999	0.0067916	0.0272958
RAB8A	P61006	1.38818	0.000778528	0.00572248
RNF213	Q63HN8	1.37929	0.0219216	0.0637975
PGRMC1	O00264	1.37876	0.00123261	0.0079718
TMED10	P49755	1.37658	0.001443	0.00879661
RTN4	Q9NQC3	1.37169	0.00212091	0.0115785
KPNA2	P52292	1.3701	0.0127216	0.0430341
OSBPL9	Q96SU4	1.36888	0.0872724	0.179653
RFC4	P35249	1.36586	0.00289043	0.0139801
PSMB2	P49721	1.3642	0.0395163	0.101527
RPN1	P04843	1.36308	0.00130693	0.00829358
RPS15A	P62244	1.36265	0.136591	0.247087
BRAT1	Q6PJG6	1.36217	0.0137618	0.0451251
METTL7A	Q9H8H3	1.36164	0.0190995	0.0577376
BCL2L1	Q07817	1.36147	0.0187089	0.0569757
CSE1L	P55060	1.35977	0.00206445	0.0113511
INF2	Q27J81	1.35696	0.00881974	0.0330838
STX16	O14662	1.35682	0.0868696	0.179261
SUN2	Q9UH99	1.35437	0.0831848	0.173872
RDH11	Q8TC12	1.35234	0.0038572	0.0176928
TMEM214	Q6NUQ4	1.34691	0.00133704	0.00839005
GOSR2	O14653	1.34595	0.00788427	0.0307359
ATP5O	P48047	1.34275	0.00483243	0.020809
SLC5A6	Q9Y289	1.34263	0.0453677	0.111634
PSMA5	P28066	1.33579	0.0491035	0.118296
ATP5B	P06576	1.33253	0.00826824	0.0316739
PSMC1	P62191	1.32755	0.0121226	0.04169
REEP4	Q9H6H4	1.31904	0.002669	0.0132508
SLC7A5	Q01650	1.31839	0.00242208	0.0125712
ATXN10	Q9UBB4	1.31758	0.0467734	0.113591
ASPHD2	Q6ICH7	1.31003	0.0211511	0.0619844
PIGU	Q9H490	1.30887	0.00568919	0.0238297
CISD2	Q8N5K1	1.30567	0.00321176	0.0152717
PSMC2	P35998	1.29973	0.03291	0.0884588
ATP6V1H	Q9UI12	1.2906	0.00253256	0.012977
INTS1	Q8N201	1.28866	0.133569	0.24322
SLC3A2	P08195	1.28841	0.0039437	0.0179918
SSR4	P51571	1.28282	0.0025521	0.0130149
MARS	P56192	1.28149	0.00957741	0.0352215
EXOC4	Q96A65	1.28111	0.0430607	0.107336
MSH2	P43246	1.27211	0.142822	0.254575
MAGEB2	O15479	1.26886	0.11392	0.217773
SEC23IP	Q9Y6Y8	1.26768	0.0487651	0.11793
CLN6	Q9NWW5	1.26648	0.072404	0.155446
B4GAT1	O43505	1.26535	0.0619813	0.139872
PSMD2	Q13200	1.25916	0.0147022	0.0475427
PLXNB2	O15031	1.25752	0.018434	0.056473
B2M	P61769	1.2533	0.115709	0.219968
ATP5A1	P25705	1.2522	0.00728826	0.0288793
SLC35E1	Q96K37	1.25185	0.0529348	0.12293
EBP	Q15125	1.25022	0.0493016	0.118296
TOR1AIP2	Q8NFQ8	1.24867	0.0264389	0.0735619
DDOST	P39656	1.24139	0.0031114	0.0148363
P4HB	P07237	1.23614	0.106899	0.208534
KIAA0101	Q15004	1.22014	0.0423593	0.106443
AFG3L2	Q9Y4W6	1.21664	0.0228816	0.0657993
ATG9A	Q7Z3C6	1.21618	0.0613838	0.139082
PPFIBP1	Q86W92	1.21401	0.0842263	0.175307
RAB23	Q9ULC3	1.2122	0.0460632	0.112525
ITGB5	P18084	1.20722	0.0534635	0.123625
PSMD6	Q15008	1.20564	0.013535	0.0447066
FADS2	O95864	1.20433	0.070467	0.152377
TTI2	Q6NXR4	1.18768	0.00579653	0.0241594
GLUD1	P00367	1.1863	0.0344265	0.0915148
TRABD	Q9H4I3	1.18575	0.037736	0.0978471
M6PR	P20645	1.18446	0.00720029	0.0287331
DNAJB2	P25686	1.17567	0.0428218	0.106928
CUL2	Q13617	1.17558	0.0205043	0.0605272
SCD5	Q86SK9	1.16884	0.0372349	0.096845
PROCR	Q9UNN8	1.16619	0.074149	0.158435
ANKRD52	Q8NB46	1.16195	0.0120776	0.04169
MSN	P26038	1.16105	0.0948984	0.190474
RHOC	P08134	1.15773	0.00642381	0.0260659
GNB2	P62879	1.15723	0.0251276	0.0708102
GET4	Q7L5D6	1.15672	0.0356037	0.0939049
SFN	P31947	1.15451	0.276301	0.425156
CDC42	P60953	1.14831	0.0764458	0.162315
PPP6C	O00743	1.14638	0.00824536	0.0316739
UQCRC2	P22695	1.144	0.134235	0.244168
SLC1A5	Q15758	1.13289	0.0558332	0.128052
LMAN1	P49257	1.12715	0.0124687	0.0425196
ITGA6	P23229	1.12647	0.102384	0.20197
PSMD3	O43242	1.12218	0.0529861	0.12293
NCDN	Q9UBB6	1.11949	0.129583	0.238015
DSC1	Q08554	1.11894	0.135394	0.24522
SEC11A	P67812	1.11856	0.0665495	0.146978
PISD	Q9UG56	1.11732	0.0320764	0.0864936
TOR1A	O14656	1.1159	0.00817036	0.0315596
UNC13D	Q70J99	1.11408	0.104148	0.204184
EIF3F	O00303	1.11338	0.193704	0.323096
MAGED2	Q9UNF1	1.10679	0.029965	0.0813197
ABHD5	Q8WTS1	1.1052	0.0457323	0.111988
SEC23A	Q15436	1.10216	0.0457315	0.111988
MLST8	Q9BVC4	1.1012	0.0264801	0.0735619
PPM1G	O15355	1.0956	0.0978882	0.195083
PKD2	Q13563	1.09542	0.0267622	0.0741783
PTPN1	P18031	1.09329	0.0130387	0.0438262
RPS18	P62269	1.09118	0.393262	0.550278
MMS19	Q96T76	1.08966	0.00624764	0.0255971
ERMP1	Q7Z2K6	1.08281	0.00980943	0.0358405
DECR1	Q16698	1.07662	0.102422	0.20197
ATP5H	O75947	1.07633	0.0142761	0.0466112
AP1G2	O75843	1.07529	0.0668641	0.147153
STT3B	Q8TCJ2	1.07304	0.00948727	0.0349662
BCAP31	P51572	1.07188	0.156834	0.274338
NCAPH	Q15003	1.06971	0.0828364	0.173484
JUP	P14923	1.06774	0.377157	0.532254
MFN2	O95140	1.06737	0.0833151	0.173872
RANBP6	O60518	1.06106	0.0144219	0.0469235
TRAPPC5	Q8IUR0	1.05807	0.272841	0.421368
GCN1L1	Q92616	1.05547	0.00638109	0.0260176
MAD2L1	Q13257	1.04919	0.114703	0.218709
RAB34	Q9BZG1	1.04782	0.0102537	0.0368262
AXL	P30530	1.04775	0.0244948	0.0693745
GNAI3	P08754	1.03866	0.0344965	0.0915566
RANBP10	Q6VN20	1.03732	0.0290537	0.0792287
CELF1	Q92879	1.03417	0.049239	0.118296
RPL23A	P62750	1.02907	0.408937	0.560297
PPP6R1	Q9UPN7	1.02679	0.0282964	0.0776654
DYNC1H1	Q14204	1.02501	0.242014	0.384307
SH3GLB1	Q9Y371	1.02176	0.136864	0.247087
ATP1A1	P05023	1.01608	0.0121759	0.0417557
MRPL12	P52815	1.01354	0.22167	0.358649
SH3GLB2	Q9NR46	1.00835	0.0493367	0.118296
NOP58	Q9Y2X3	1.00749	0.0705918	0.152377
GNB1	P62873	1.00429	0.0939936	0.189333
EIF2B3	Q9NR50	1.00422	0.0100506	0.0363284
CHP1	Q99653	0.999274	0.0165733	0.0519031
ANKRD17	O75179	0.998063	0.0907221	0.185174
SLC25A5	P05141	0.996274	0.0569546	0.130094
CLPTM1L	Q96KA5	0.988075	0.0169805	0.0526895
USMG5	Q96IX5	0.983694	0.0427136	0.106816
ARL1	P40616	0.982035	0.00967238	0.0354934
FAM114A1	Q8IWE2	0.979552	0.00991912	0.0360851
RANGAP1	P46060	0.978385	0.0922754	0.187213
SEC22B	O75396	0.975066	0.00978292	0.0358212
TRIM32	Q13049	0.974214	0.0241096	0.0685176
SEC13	P55735	0.970066	0.0500464	0.11932
AAAS	Q9NRG9	0.964778	0.0424386	0.106443
PDXDC2P	Q6P474	0.964676	0.147387	0.260785
FADS3	Q9Y5Q0	0.961637	0.0850884	0.176151
VRK2	Q86Y07	0.945881	0.0502331	0.119596
MICAL2	O94851	0.943988	0.0504513	0.119778
ILF3	Q12906	0.939072	0.050422	0.119778
CAT	P04040	0.936112	0.06931	0.150767
TAF6L	Q9Y6J9	0.935192	0.034012	0.0908421
RAB6C	Q53S08	0.933317	0.0198619	0.0592346
THEM6	Q8WUY1	0.931365	0.146732	0.260235
HMGB1	P09429	0.930429	0.340449	0.494559
TUBA1B	P68363	0.923623	0.0111747	0.0391337
NAP1L4	Q99733	0.920935	0.121576	0.227517
NRAS	P01111	0.919512	0.0241111	0.0685176
DNAJC19	Q96DA6	0.916576	0.0201897	0.0600002
TUBB	P07437	0.915429	0.00930379	0.0344404
HM13	Q8TCT9	0.909005	0.0376732	0.0978344
VDAC1	P21796	0.905773	0.0985985	0.196267
TUBA1A	Q71U36	0.904958	0.0167499	0.0522622
CUL4B	Q13620	0.901325	0.019296	0.0580601
HLA-C	P10321	0.899279	0.0161607	0.0508378
USP22	Q9UPT9	0.899015	0.046836	0.113591
YWHAE	P62258	0.898919	0.31503	0.466057
NEDD4L	Q96PU5	0.891912	0.0168404	0.0524476
NUBP1	P53384	0.889891	0.351735	0.505036
ARFIP2	P53365	0.888876	0.0714277	0.153788
TRIP13	Q15645	0.883001	0.0154156	0.0491901
YWHAG	P61981	0.882868	0.190704	0.319353
NNMT	P40261	0.879217	0.0410465	0.10419
NCBP1	Q09161	0.878717	0.128316	0.236719
RAB13	P51153	0.875584	0.0299319	0.0813197
RUVBL1	Q9Y265	0.874881	0.120286	0.225854
FSCN1	Q16658	0.874718	0.210413	0.343167
ACSL1	P33121	0.873977	0.0167251	0.0522622
RBM4	Q9BWF3	0.873464	0.312738	0.464294
PYGB	P11216	0.872957	0.124112	0.230982
TUBB4B	P68371	0.86825	0.0113054	0.0394286
TUBA1C	Q9BQE3	0.865888	0.0216172	0.0630222
SNX8	Q9Y5X2	0.865793	0.032908	0.0884588
SRPR	P08240	0.865408	0.0149606	0.0481546
ACADVL	P49748	0.865308	0.154384	0.271176
SDHB	P21912	0.86526	0.256488	0.400925
VTI1A	Q96AJ9	0.863308	0.0876321	0.180174
UMPS	P11172	0.862865	0.325433	0.477678
TWF2	Q6IBS0	0.859537	0.0506715	0.120131
SDHA	P31040	0.854709	0.0799996	0.168589
EIF2S2	P20042	0.854596	0.16881	0.291379
SUMO4	Q6EEV6	0.851395	0.0219588	0.0637975
PRIM1	P49642	0.849923	0.135351	0.24522
NOL11	Q9H8H0	0.84958	0.17565	0.299491
RNF20	Q5VTR2	0.844594	0.0775004	0.164141
FECH	P22830	0.844386	0.0756763	0.160884
BCAT1	P54687	0.841884	0.406364	0.559989
AGPAT9	Q53EU6	0.84062	0.0870399	0.179394
ABHD16A	O95870	0.838957	0.0647394	0.143979
ROCK2	O75116	0.838128	0.365663	0.518253
HIGD1A	Q9Y241	0.837712	0.070278	0.152284
PARP1	P09874	0.837081	0.424402	0.575877
RAB3GAP1	Q15042	0.836662	0.144163	0.256155
ITGA5	P08648	0.834306	0.125016	0.231643
GIGYF2	Q6Y7W6	0.832625	0.0677805	0.148204
PRKRA	O75569	0.832316	0.0529027	0.12293
SLIRP	Q9GZT3	0.832051	0.286261	0.436109
CYB5B	O43169	0.830262	0.0224417	0.0647549
RELL1	Q8IUW5	0.82686	0.129941	0.238414
ATP5J2	P56134	0.826374	0.179384	0.304322
S100A9	P06702	0.822077	0.0358223	0.0940656
TMEM165	Q9HC07	0.819334	0.110978	0.214112
S100A6	P06703	0.818295	0.215279	0.34975
NT5DC1	Q5TFE4	0.811239	0.11655	0.220805
UBL4A	P11441	0.808595	0.0581586	0.132664
NSF	P46459	0.808479	0.0250575	0.0707308
SRP72	O76094	0.808217	0.0258651	0.0725255
DCK	P27707	0.805079	0.255272	0.400092
RAB3GAP2	Q9H2M9	0.798352	0.0522248	0.12193
ZMPSTE24	O75844	0.795701	0.0337175	0.0901983
DSP	P15924	0.793325	0.528458	0.671317
LAMB3	Q13751	0.789863	0.106985	0.208534
GNAS	P63092	0.782162	0.418562	0.570245
ELOVL7	A1L3X0	0.78205	0.195857	0.3254
RFC2	P35250	0.781633	0.105063	0.2055
TFRC	P02786	0.78132	0.0633981	0.141743
UBE3C	Q15386	0.777778	0.308461	0.458874
CDKAL1	Q5VV42	0.772204	0.125355	0.231763
GBA	P04062	0.766855	0.402496	0.555985
STAT3	P40763	0.756113	0.0540178	0.124566
PDE12	Q6L8Q7	0.75452	0.081985	0.172128
TCEB2	Q15370	0.753935	0.269698	0.417279
HGH1	Q9BTY7	0.750772	0.0975791	0.194697
ANP32E	Q9BTT0	0.750019	0.0777581	0.164481
RANBP1	P43487	0.74893	0.498529	0.64732
ATP6V1A	P38606	0.748273	0.225546	0.362247
SPTLC1	O15269	0.743332	0.0358318	0.0940656
NUP160	Q12769	0.735725	0.430968	0.581546
FOXK1	P85037	0.735467	0.132188	0.241748
UBE2L6	O14933	0.732281	0.388868	0.545644
PSMB6	P28072	0.729723	0.10248	0.20197
RAB4A	P20338	0.724048	0.0544542	0.125401
EXOC3	O60645	0.721778	0.162839	0.283666
ZW10	O43264	0.721257	0.0368148	0.0962665
RPS26	P62854	0.720956	0.205754	0.337853
VPS53	Q5VIR6	0.720038	0.0653389	0.145121
IAH1	Q2TAA2	0.716911	0.396542	0.551794
DNAJA2	O60884	0.716707	0.0510676	0.120413
PSMA7	O14818	0.711534	0.0924345	0.18731
PPT1	P50897	0.7109	0.0655334	0.145362
TBC1D15	Q8TC07	0.709877	0.224951	0.361635
SAR1A	Q9NR31	0.708852	0.413351	0.565427
MAGED1	Q9Y5V3	0.706079	0.0974491	0.194667
PRPF19	Q9UMS4	0.70583	0.171738	0.294607
CCT6A	P40227	0.703153	0.064611	0.143976
RRP12	Q5JTH9	0.703074	0.117324	0.221672
RPS3A	P61247	0.700858	0.394934	0.550949
RFT1	Q96AA3	0.699462	0.346204	0.500336
RPL36AL	Q969Q0	0.698247	0.0453526	0.111634
WSCD2	Q2TBF2	0.696611	0.096946	0.193892
NDUFS8	O00217	0.694816	0.16882	0.291379
RPS5	P46782	0.692384	0.283697	0.433769
SCRIB	Q14160	0.692359	0.314763	0.466057
DCBLD2	Q96PD2	0.691306	0.198007	0.328004
VPS13C	Q709C8	0.684399	0.2643	0.410809
SMC2	O95347	0.675962	0.100034	0.19819
PSMA3	P25788	0.675945	0.109657	0.212759
MACF1	Q9UPN3	0.674244	0.204243	0.336026
DHRS2	Q13268	0.672625	0.0452929	0.111634
UEVLD	Q8IX04	0.67009	0.0490411	0.118296
HLA-A	P04439	0.669586	0.0992482	0.197327
RHOT1	Q8IXI2	0.668883	0.0833306	0.173872
CKAP4	Q07065	0.668546	0.112997	0.216478
PFDN2	Q9UHV9	0.665092	0.345309	0.499471
VKORC1L1	Q8N0U8	0.663692	0.124776	0.231452
WDR3	Q9UNX4	0.662586	0.0705647	0.152377
G6PD	P11413	0.656572	0.584415	0.72034
CEP55	Q53EZ4	0.656145	0.104952	0.2055
NUDT11	Q96G61	0.652208	0.114796	0.218709
GANAB	Q14697	0.65075	0.133256	0.243175
HCCS	P53701	0.646115	0.188744	0.317015
RICTOR	Q6R327	0.644274	0.16813	0.29108
EMC7	Q9NPA0	0.642265	0.0912512	0.186029
PCID2	Q5JVF3	0.641015	0.407853	0.560297
ZNF618	Q5T7W0	0.639245	0.123245	0.229623
MMADHC	Q9H3L0	0.631008	0.198943	0.328908
EIF6	P56537	0.628966	0.136734	0.247087
DBN1	Q16643	0.626762	0.130337	0.238881
SMARCC2	Q8TAQ2	0.624595	0.377433	0.532254
COX17	Q14061	0.619892	0.525885	0.669453
FADS1	O60427	0.619691	0.126293	0.23324
SMC4	Q9NTJ3	0.618273	0.0919871	0.186852
NAP1L1	P55209	0.617984	0.331078	0.483442
CNOT1	A5YKK6	0.61664	0.206016	0.337935
SLC25A3	Q00325	0.616227	0.599058	0.732604
EDC4	Q6P2E9	0.614773	0.0780882	0.164972
FAM114A2	Q9NRY5	0.613109	0.511642	0.657269
GNA11	P29992	0.613022	0.0848462	0.176151
PTGES3	Q15185	0.611538	0.654895	0.77382
RAB43	Q86YS6	0.610849	0.193382	0.322877
EIF4G1	Q04637	0.608802	0.354623	0.507721
SNX2	O60749	0.60852	0.092864	0.18773
ENC1	O14682	0.608414	0.173918	0.297441
TAMM41	Q96BW9	0.607986	0.12448	0.231157
MYL12A	P19105	0.601886	0.078639	0.165928
ATG2A	Q2TAZ0	0.59949	0.335863	0.489248
PHB	P35232	0.592178	0.290922	0.441218
HNRNPM	P52272	0.590491	0.133475	0.24322
NACC1	Q96RE7	0.584125	0.119172	0.224261
RPS2	P15880	0.582836	0.277183	0.426125
KNTC1	P50748	0.582582	0.287602	0.437178
MTCH2	Q9Y6C9	0.582412	0.236051	0.376967
USP10	Q14694	0.581331	0.174784	0.298317
CD44	P16070	0.581141	0.463395	0.61543
PKP2	Q99959	0.580616	0.117402	0.221672
ATP2B1	P20020	0.580514	0.115718	0.219968
DDX47	Q9H0S4	0.569216	0.112621	0.216274
CNP	P09543	0.565234	0.248716	0.393101
TTC4	O95801	0.565123	0.16017	0.279593
PBXIP1	Q96AQ6	0.565005	0.284859	0.435151
RPS16	P62249	0.564819	0.4753	0.627783
LRPAP1	P30533	0.564009	0.236342	0.377075
GLG1	Q92896	0.562469	0.111804	0.21495
PRKAR2A	P13861	0.559921	0.588091	0.723013
NDUFA6	P56556	0.557513	0.164049	0.285186
RPS17	P08708	0.556304	0.500912	0.649247
ZFYVE1	Q9HBF4	0.556051	0.1386	0.249314
DNAJA1	P31689	0.556047	0.173516	0.297053
ZWINT	O95229	0.555653	0.137815	0.248494
EIF4E2	O60573	0.554283	0.53065	0.673487
SNX1	Q13596	0.552958	0.116233	0.220635
NUP85	Q9BW27	0.55256	0.137937	0.248494
CAPRIN1	Q14444	0.546955	0.217439	0.352921
SFXN3	Q9BWM7	0.545503	0.099648	0.197889
MYO1C	O00159	0.544307	0.460508	0.612076
ZNF185	O15231	0.544017	0.104138	0.204184
ABCD3	P28288	0.543391	0.187664	0.315514
LCN1	P31025	0.537931	0.209117	0.341383
MAVS	Q7Z434	0.532624	0.253961	0.398407
HUWE1	Q7Z6Z7	0.52803	0.457553	0.610553
TUBB6	Q9BUF5	0.527614	0.117665	0.22192
S100A8	P05109	0.52388	0.177204	0.301229
SEC61A2	Q9H9S3	0.520848	0.146989	0.260354
ARHGEF40	Q8TER5	0.518085	0.181842	0.307564
RPS25	P62851	0.515622	0.504521	0.651455
SLC1A4	P43007	0.510481	0.155888	0.273249
FHOD1	Q9Y613	0.510296	0.362356	0.515296
SIGMAR1	Q99720	0.508937	0.294099	0.444439
PSMA1	P25786	0.50432	0.251757	0.395937
DEK	P35659	0.502125	0.326386	0.478246
SEC24B	O95487	0.497022	0.168383	0.291219
BOP1	Q14137	0.495635	0.251288	0.395685
VCL	P18206	0.489572	0.408526	0.560297
RNPEP	Q9H4A4	0.486117	0.523616	0.668955
SNX6	Q9UNH7	0.485769	0.256637	0.400925
SLC2A3	P11169	0.482267	0.14269	0.254575
KIF2A	O00139	0.482075	0.170199	0.292861
UBE2D2	P62837	0.481911	0.256782	0.400925
HSPD1	P10809	0.481483	0.186139	0.313361
NME1	P15531	0.477747	0.65493	0.77382
SLC25A13	Q9UJS0	0.466659	0.353914	0.507136
RPL17	P18621	0.466133	0.603141	0.734032
DIABLO	Q9NR28	0.464332	0.19507	0.324412
SYMPK	Q92797	0.464077	0.166856	0.289171
CYC1	P08574	0.463664	0.601967	0.733131
LRP1	Q07954	0.459214	0.396962	0.551794
TCEB1	Q15369	0.458618	0.610028	0.738685
FASTKD1	Q53R41	0.456916	0.182747	0.308786
PHB2	Q99623	0.454371	0.428432	0.579947
MAP2K3	P46734	0.453006	0.335041	0.488806
SQSTM1	Q13501	0.452824	0.392559	0.550215
RNF149	Q8NC42	0.451387	0.169407	0.291947
CELSR3	Q9NYQ7	0.449948	0.195024	0.324412
CCT8	P50990	0.444835	0.347203	0.500922
SMARCE1	Q969G3	0.443581	0.363447	0.516413
PDCD2	Q16342	0.442951	0.221124	0.358212
NOP2	P46087	0.44274	0.261342	0.407337
SEC31A	O94979	0.439037	0.422936	0.574349
RAP1B	P61224	0.437682	0.188969	0.317077
EIF3B	P55884	0.436015	0.537507	0.680312
GTF2I	P78347	0.434861	0.338379	0.491976
CSTF1	Q05048	0.431298	0.247939	0.392241
ACTR1A	P61163	0.430768	0.568558	0.7078
OSBP	P22059	0.430404	0.256991	0.400925
ERO1L	Q96HE7	0.428564	0.285838	0.435858
GLRX	P35754	0.428004	0.192308	0.321721
YRDC	Q86U90	0.426916	0.606925	0.737043
FIGNL1	Q6PIW4	0.425281	0.295008	0.445414
SSC4D	Q8WTU2	0.424417	0.192589	0.321872
TTK	P33981	0.421122	0.262929	0.409432
SPCS2	Q15005	0.420884	0.245865	0.38969
UBE2N	P61088	0.417701	0.250779	0.395621
COQ6	Q9Y2Z9	0.416493	0.314404	0.465948
USP9X	Q93008	0.413626	0.294021	0.444439
ANP32B	Q92688	0.406867	0.652117	0.773015
CYR61	O00622	0.404687	0.241513	0.383991
STX8	Q9UNK0	0.402093	0.291254	0.441325
C5orf51	A6NDU8	0.400246	0.452252	0.604914
LAMB2	P55268	0.399092	0.440455	0.591949
EIF3C	Q99613	0.398785	0.246361	0.390109
TBC1D1	Q86TI0	0.396469	0.321718	0.473875
RHOF	Q9HBH0	0.395491	0.481852	0.633956
PPP2R1A	P30153	0.39195	0.355233	0.507902
SNRPN	P63162	0.391487	0.382613	0.53821
PRDX3	P30048	0.391341	0.608902	0.737852
CAST	P20810	0.390174	0.375214	0.530454
CCAR2	Q8N163	0.390064	0.344713	0.499036
FLAD1	Q8NFF5	0.389749	0.624511	0.751884
CLTA	P09496	0.389521	0.317544	0.46819
SESTD1	Q86VW0	0.389288	0.277436	0.426126
MFF	Q9GZY8	0.387013	0.347518	0.500949
MVB12A	Q96EY5	0.38664	0.596324	0.731006
CALU	O43852	0.380781	0.541945	0.68422
PHGDH	O43175	0.379558	0.27039	0.417965
PLS3	P13797	0.377448	0.672144	0.787903
PRPS1	P60891	0.3755	0.567539	0.7078
BOLA1	Q9Y3E2	0.374759	0.357895	0.510674
FSTL1	Q12841	0.37309	0.598635	0.732604
MUC5B	Q9HC84	0.372749	0.398573	0.552373
SYNE1	Q8NF91	0.369241	0.647876	0.770694
BCAM	P50895	0.36873	0.290157	0.440454
SNAP23	O00161	0.364521	0.353732	0.507136
GBAS	O75323	0.36262	0.302479	0.452762
FANCA	O15360	0.36252	0.282464	0.432668
C7orf50	Q9BRJ6	0.358054	0.546988	0.689042
AP5B1	Q2VPB7	0.354757	0.431673	0.582
CCND2	P30279	0.35358	0.419866	0.571396
RRBP1	Q9P2E9	0.350988	0.269226	0.416929
NDUFS3	O75489	0.348734	0.343546	0.4982
LAMC1	P11047	0.348359	0.384882	0.54095
VCP	P55072	0.348284	0.305703	0.455853
VPS13A	Q96RL7	0.347422	0.365524	0.518253
OCIAD2	Q56VL3	0.346858	0.504801	0.651455
LPP	Q93052	0.346311	0.40639	0.559989
ALG9	Q9H6U8	0.342853	0.430992	0.581546
FBXL18	Q96ME1	0.342337	0.392778	0.550215
CSDE1	O75534	0.341342	0.296943	0.447544
NDUFA5	Q16718	0.335015	0.28774	0.437178
LYSMD2	Q8IV50	0.333298	0.488012	0.639073
DNAJC13	O75165	0.331654	0.430678	0.581546
XRCC5	P13010	0.328628	0.600933	0.733131
S100A7	P31151	0.32386	0.460046	0.611944
MPG	P29372	0.323209	0.489313	0.64015
TUBB3	Q13509	0.32308	0.350367	0.503764
IKBKG	Q9Y6K9	0.322019	0.469448	0.622978
CAMK2D	Q13557	0.321167	0.45903	0.611557
CLTC	Q00610	0.321163	0.355351	0.507902
COLGALT1	Q8NBJ5	0.318673	0.501167	0.649247
NUP188	Q5SRE5	0.317102	0.351849	0.505036
DRG1	Q9Y295	0.315697	0.733722	0.837405
SPTBN1	Q01082	0.314755	0.489594	0.64015
MFSD10	Q14728	0.312184	0.451352	0.604189
NME7	Q9Y5B8	0.311762	0.446579	0.598749
TNKS1BP1	Q9C0C2	0.310875	0.655088	0.77382
CNN3	Q15417	0.308177	0.742451	0.845653
CSTF2	P33240	0.30807	0.50931	0.656272
OGT	O15294	0.30733	0.737544	0.841199
EPT1	Q9C0D9	0.304939	0.574048	0.713544
CCT3	P49368	0.303258	0.397908	0.551905
SPAG5	Q96R06	0.300425	0.40827	0.560297
DHX9	Q08211	0.300377	0.647803	0.770694
TMX4	Q9H1E5	0.298885	0.430523	0.581546
mar.02	Q96GW9	0.296856	0.512737	0.658175
	A0A1B0GUW6	0.296719	0.44453	0.59695
NEK7	Q8TDX7	0.295789	0.459529	0.611739
DNM1L	O00429	0.295652	0.511371	0.657269
XRN2	Q9H0D6	0.295238	0.507889	0.65494
PRKCSH	P14314	0.294085	0.608866	0.737852
SLC12A2	P55011	0.293218	0.385495	0.541361
RPL32	P62910	0.290055	0.584292	0.72034
TLN1	Q9Y490	0.288133	0.66059	0.778684
IKBKB	O14920	0.286879	0.567523	0.7078
APOA1BP	Q8NCW5	0.285612	0.509885	0.65651
H1FX	Q92522	0.284736	0.606592	0.737043
RPLP0	P05388	0.283846	0.560367	0.703638
MAPK1	P28482	0.283816	0.560659	0.703638
ALG2	Q9H553	0.277495	0.525576	0.669453
CCS	O14618	0.273632	0.469822	0.622985
SRGAP2B	P0DMP2	0.272489	0.545006	0.687057
RRP1	P56182	0.270704	0.623734	0.751884
TUBGCP3	Q96CW5	0.269214	0.584198	0.72034
LBH	Q53QV2	0.269155	0.59749	0.731903
ACTL6A	O96019	0.268955	0.487922	0.639073
sep.09	Q9UHD8	0.265405	0.496298	0.645914
CYB5R1	Q9UHQ9	0.264921	0.45313	0.605608
MPO	P05164	0.2636	0.618012	0.746746
SPRYD7	Q5W111	0.261702	0.637715	0.763449
KCTD7	Q96MP8	0.260027	0.726165	0.829903
C19orf25	Q9UFG5	0.259175	0.503138	0.650304
MYO1B	O43795	0.259171	0.47676	0.628728
PIGR	P01833	0.25913	0.420084	0.571396
RLTPR	Q6F5E8	0.256629	0.565933	0.707626
CCNB1	P14635	0.255062	0.670238	0.786235
KRTAP13-1	Q8IUC0	0.252736	0.482325	0.634085
DYNLRB1	Q9NP97	0.25049	0.476293	0.628602
LNP	Q9C0E8	0.247555	0.580961	0.719751
PFDN6	O15212	0.243108	0.697222	0.80943
TUFM	P49411	0.23945	0.705878	0.814607
RAB9B	Q9NP90	0.238491	0.550699	0.692682
MCM7	P33993	0.234721	0.706025	0.814607
IGHA2	P0DOX2	0.23388	0.561973	0.704762
CWF19L1	Q69YN2	0.227651	0.538043	0.680312
PDIA3	P30101	0.225057	0.651549	0.773015
RPL31	P62899	0.219208	0.592816	0.727763
PRKAA2	P54646	0.219198	0.485169	0.636336
LRRC8E	Q6NSJ5	0.217574	0.584671	0.72034
USP15	Q9Y4E8	0.216629	0.58457	0.72034
ELAVL1	Q15717	0.21432	0.681238	0.795948
TUBA3E	P0DPH7	0.21246	0.537787	0.680312
VPS37A	Q8NEZ2	0.212058	0.581599	0.719751
DNAJB11	Q9UBS4	0.203538	0.704536	0.814559
LUZP1	Q86V48	0.202986	0.624936	0.751884
SF3B6	Q9Y3B4	0.201026	0.642014	0.766234
YWHAZ	P63104	0.200167	0.652019	0.773015
OAT	P04181	0.198226	0.645727	0.769222
HNRNPU	Q00839	0.192654	0.728415	0.831911
NTMT1	Q9BV86	0.192537	0.769924	0.860114
NUP62	P37198	0.188607	0.540845	0.683343
MARCH5	Q9NX47	0.18759	0.626383	0.753087
UGT8	Q16880	0.185587	0.6129	0.741631
ARAP3	Q8WWN8	0.184295	0.563156	0.705722
TUBB2B	Q9BVA1	0.183999	0.7479	0.850712
NUP43	Q8NFH3	0.182099	0.642311	0.766234
DEFA3	P59666	0.18005	0.629459	0.756247
TARDBP	Q13148	0.178565	0.632504	0.757748
U2AF2	P26368	0.176994	0.692868	0.805482
PTPN23	Q9H3S7	0.175309	0.76697	0.859088
NDC80	O14777	0.174155	0.601865	0.733131
BSG	P35613	0.173231	0.632178	0.757748
RPL6	Q02878	0.171113	0.675934	0.791795
RUVBL2	Q9Y230	0.166852	0.582421	0.72024
SF3B2	Q13435	0.166305	0.753429	0.854341
MROH1	Q8NDA8	0.165725	0.718365	0.824337
CTBP2	P56545	0.164478	0.769607	0.860114
SSB	P05455	0.161713	0.666229	0.783144
PPP3CA	Q08209	0.161513	0.782354	0.868254
TSN	Q15631	0.161018	0.832457	0.905988
DCTN2	Q13561	0.159913	0.681365	0.795948
UBE2A	P49459	0.157833	0.711215	0.818358
GEMIN5	Q8TEQ6	0.156032	0.690872	0.803717
NUP107	P57740	0.155991	0.771228	0.861001
PDCD2L	Q9BRP1	0.155989	0.759577	0.856491
UCK2	Q9BZX2	0.153416	0.698355	0.810043
NCKAP1	Q9Y2A7	0.153264	0.725149	0.829304
PPP1CA	P62136	0.152138	0.63872	0.76411
ANXA7	P20073	0.147213	0.751759	0.85395
ERCC6L	Q2NKX8	0.14526	0.760746	0.857236
PFKP	Q01813	0.144165	0.718194	0.824337
RPS14	P62263	0.140912	0.864544	0.92481
CIRH1A	Q969X6	0.140316	0.69919	0.810043
G3BP1	Q13283	0.140039	0.83877	0.909926
DOCK7	Q96N67	0.138844	0.724536	0.829164
SERPINH1	P50454	0.138251	0.714061	0.821073
BCCIP	Q9P287	0.133025	0.670256	0.786235
ASNS	P08243	0.132906	0.840694	0.910258
RPS24	P62847	0.129638	0.871926	0.929174
MEMO1	Q9Y316	0.128577	0.744035	0.846885
PTPRF	P10586	0.127982	0.65767	0.776326
KRTAP11-1	Q8IUC1	0.126037	0.739514	0.842876
ETHE1	O95571	0.122879	0.883448	0.933788
TCAF1	Q9Y4C2	0.120657	0.762651	0.858226
NOP9	Q86U38	0.118494	0.756664	0.854346
TCOF1	Q13428	0.11738	0.755592	0.854341
RBMXL1	Q96E39	0.115606	0.764589	0.858226
TUBA4A	P68366	0.114496	0.798882	0.880021
STIP1	P31948	0.113564	0.921018	0.954376
TMUB1	Q9BVT8	0.112583	0.755646	0.854341
ABHD14B	Q96IU4	0.111278	0.843753	0.912399
EPS8L2	Q9H6S3	0.110295	0.877039	0.931867
EIF4G2	P78344	0.110115	0.793577	0.876674
ATXN2L	Q8WWM7	0.108204	0.786864	0.870326
DSG1	Q02413	0.107505	0.902682	0.944215
VAMP3	Q15836	0.105348	0.71599	0.82273
HIST1H1C	P16403	0.1043	0.912166	0.949282
DPAGT1	Q9H3H5	0.102838	0.795309	0.878012
EIF4H	Q15056	0.102821	0.924278	0.95658
HLTF	Q14527	0.0985692	0.91471	0.950198
ACAD9	Q9H845	0.0984305	0.813113	0.8901
ABCF3	Q9NUQ8	0.0977502	0.806806	0.884343
CCT7	Q99832	0.0971745	0.787315	0.870326
GCLC	P48506	0.0965057	0.776034	0.864651
C2orf44	Q9H6R7	0.095905	0.764675	0.858226
SEH1L	Q96EE3	0.0949134	0.847537	0.914564
TSPYL5	Q86VY4	0.0936036	0.797922	0.879747
ETF1	P62495	0.0893036	0.852749	0.918596
TMEM2	Q9UHN6	0.0882157	0.83107	0.905062
EXOSC7	Q15024	0.0864161	0.834974	0.907557
HSP90AB1	P08238	0.0861902	0.891722	0.939461
KIF11	P52732	0.0848127	0.902821	0.944215
H2AFV	Q71UI9	0.0843564	0.929463	0.960179
WDR43	Q15061	0.0828977	0.803544	0.881913
PEX16	Q9Y5Y5	0.0827829	0.825648	0.900901
IGHA1	P01876	0.0827436	0.806085	0.884127
EWSR1	Q01844	0.0809239	0.845112	0.913283
COG4	Q9H9E3	0.0801901	0.800151	0.880021
TFB2M	Q9H5Q4	0.0801136	0.859607	0.921866
PITPNB	P48739	0.0791229	0.781447	0.868254
TUBB8	Q3ZCM7	0.0774857	0.855107	0.918791
PARP9	Q8IXQ6	0.0773697	0.819071	0.895461
IGLC1	P0DOY3	0.077366	0.847922	0.914564
ADO	Q96SZ5	0.0767658	0.840424	0.910258
EXOSC4	Q9NPD3	0.0764565	0.879625	0.932668
MCCC2	Q9HCC0	0.0741749	0.885248	0.935106
NCBP2-AS2	Q69YL0	0.0732526	0.82209	0.897599
HMOX1	P09601	0.0712369	0.868572	0.927356
LRCH4	O75427	0.0709608	0.855057	0.918791
CTSG	P08311	0.0667696	0.859272	0.921866
EIF3D	O15371	0.0629506	0.899733	0.944215
KANK2	Q63ZY3	0.0606172	0.879242	0.932668
CAPN2	P17655	0.0600786	0.947821	0.971659
ZRANB2	O95218	0.059146	0.870371	0.928689
HSP90AB2P	Q58FF8	0.0539803	0.897645	0.943271
SRI	P30626	0.052257	0.90384	0.944695
RAB11FIP2	Q7L804	0.0518471	0.90235	0.944215
PODXL	O00592	0.050658	0.945385	0.971074
CCT4	P50991	0.0464304	0.882318	0.933788
EIF4E	P06730	0.0459707	0.96701	0.980368
RPLP2	P05387	0.0398762	0.927599	0.959429
MALT1	Q9UDY8	0.0392759	0.915399	0.950303
UBA6	A0AVT1	0.0391458	0.946556	0.971299
RTFDC1	Q9BY42	0.0378077	0.95273	0.973546
U2AF1L4	P0DN76	0.0376767	0.94359	0.970616
GPRASP2	Q96D09	0.0369174	0.911436	0.949108
FHL1	Q13642	0.036723	0.908895	0.947632
RARS	P54136	0.0314447	0.957264	0.975263
BRK1	Q8WUW1	0.0296855	0.941072	0.969798
DUSP3	P51452	0.0265701	0.942677	0.970268
EPHA2	P29317	0.0255115	0.952648	0.973546
TPM4	P67936	0.0237397	0.944871	0.971074
INTS9	Q9NV88	0.0236622	0.942677	0.970268
RPL4	P36578	0.0198315	0.959586	0.975263
RPL30	P62888	0.0196134	0.955842	0.974901
STXBP3	O00186	0.0192524	0.964789	0.978704
RPL21	P46778	0.0146942	0.969168	0.981966
MASTL	Q96GX5	0.00944089	0.990395	0.994446
FXR1	P51114	0.00838381	0.981349	0.988966
BAIAP2L1	Q9UHR4	0.00661259	0.988159	0.993456
DDX17	Q92841	0.00617763	0.991828	0.994774
GPR89B	P0CG08	-8.25009e-05	0.999817	0.999817
DDX21	Q9NR30	-0.00105266	0.997844	0.998435
TBCB	Q99426	-0.00155687	0.997611	0.998435
HIST1H2AC	Q93077	-0.00181028	0.99578	0.997553
LPGAT1	Q92604	-0.00413551	0.990911	0.994446
STX17	P56962	-0.00426689	0.992763	0.995121
POLR2J3	Q9H1A7	-0.00643383	0.984402	0.990859
VDAC3	Q9Y277	-0.00727792	0.985582	0.991456
CAPNS1	P04632	-0.00863967	0.990572	0.994446
HK1	P19367	-0.00876867	0.983087	0.990125
STAU1	O95793	-0.011713	0.980818	0.988966
PRKAR1A	P10644	-0.0129608	0.974103	0.984602
NPM1	P06748	-0.0139331	0.972972	0.984048
PSME3	P61289	-0.0151754	0.961442	0.975895
ARL6IP6	Q8N6S5	-0.0162665	0.960278	0.9753
SLC22A18	Q96BI1	-0.017082	0.959664	0.975263
LIMD1	Q9UGP4	-0.0177271	0.97865	0.987424
RPL10A	P62906	-0.0200392	0.952783	0.973546
LARP1	Q6PKG0	-0.0212028	0.971065	0.982709
TUSC3	Q13454	-0.0230401	0.950272	0.972747
ADI1	Q9BV57	-0.0261882	0.954188	0.973802
WAPAL	Q7Z5K2	-0.0270353	0.976279	0.986211
NEDD1	Q8NHV4	-0.0287015	0.977201	0.986552
NUP155	O75694	-0.0302751	0.948058	0.971659
RPLP1	P05386	-0.0311023	0.935761	0.965504
ILKAP	Q9H0C8	-0.0312435	0.97036	0.982584
BTF3	P20290	-0.0320567	0.937281	0.966481
EIF2S3	P41091	-0.032223	0.917461	0.951274
NDUFV2	P19404	-0.0324727	0.928998	0.960179
IKBKAP	O95163	-0.0327196	0.948842	0.971872
SF3B3	Q15393	-0.0335234	0.958679	0.975263
RPL7	P18124	-0.0340086	0.916445	0.950805
ILF2	Q12905	-0.035531	0.953973	0.973802
AP3D1	O14617	-0.0362826	0.908685	0.947632
TRIM47	Q96LD4	-0.0363214	0.958083	0.975263
YIPF5	Q969M3	-0.042597	0.896801	0.943178
RPL39P5	Q59GN2	-0.043639	0.95795	0.975263
RTN3	O95197	-0.0442174	0.930806	0.960978
MRE11A	P49959	-0.0464534	0.902469	0.944215
CTNND1	O60716	-0.0474515	0.924022	0.95658
TRAF2	Q12933	-0.049173	0.906808	0.946625
RAN	P62826	-0.0620327	0.891461	0.939461
PLD3	Q8IV08	-0.0623997	0.898008	0.943271
RPL36	Q9Y3U8	-0.0625781	0.875516	0.931823
CLUH	O75153	-0.0627804	0.905426	0.945767
NAPA	P54920	-0.062786	0.877398	0.931867
DFFA	O00273	-0.06377	0.881734	0.933788
HCFC1	P51610	-0.065244	0.914734	0.950198
GSDMD	P57764	-0.0665301	0.900674	0.944215
PRDX2	P32119	-0.0686827	0.945761	0.971074
RPS8	P62241	-0.0688149	0.883374	0.933788
LIMA1	Q9UHB6	-0.070389	0.865698	0.925458
UFC1	Q9Y3C8	-0.0706908	0.892154	0.939461
MCM5	P33992	-0.072382	0.91318	0.949753
RPL29	P47914	-0.0757314	0.801814	0.88116
CCT5	P48643	-0.0761207	0.873507	0.930271
CAMK4	Q16566	-0.0779434	0.900191	0.944215
CDC42EP1	Q00587	-0.078526	0.861794	0.923038
USE1	Q9NZ43	-0.0796021	0.839768	0.910258
DHX36	Q9H2U1	-0.0803156	0.831025	0.905062
DNAJB1	P25685	-0.0817239	0.871885	0.929174
COQ5	Q5HYK3	-0.0825964	0.820938	0.896921
DDX58	O95786	-0.083338	0.811419	0.888822
ABCB7	O75027	-0.0836363	0.841983	0.911069
SEC16A	O15027	-0.0861738	0.89211	0.939461
MAGEA1	P43355	-0.0867079	0.864209	0.92481
NGLY1	Q96IV0	-0.0868296	0.877043	0.931867
TGM2	P21980	-0.0900247	0.786784	0.870326
FKBP4	Q02790	-0.091055	0.909837	0.948028
CDK6	Q00534	-0.0925695	0.836227	0.90775
RRM2B	Q7LG56	-0.093658	0.764622	0.858226
CNN2	Q99439	-0.0938766	0.800256	0.880021
SLC12A7	Q9Y666	-0.0939993	0.784559	0.869557
PTPMT1	Q8WUK0	-0.0944635	0.780744	0.868179
PDXK	O00764	-0.0949043	0.883396	0.933788
PLK1	P53350	-0.0960627	0.857518	0.920795
NANP	Q8TBE9	-0.0967694	0.834844	0.907557
WLS	Q5T9L3	-0.101893	0.795996	0.878197
RPL15	P61313	-0.102549	0.799255	0.880021
ATP6V1B2	P21281	-0.103575	0.84595	0.913604
FAM103A1	Q9BTL3	-0.105526	0.8944	0.941239
FARSB	Q9NSD9	-0.107568	0.867988	0.927319
CUL7	Q14999	-0.113725	0.778213	0.865935
CDK5RAP3	Q96JB5	-0.114698	0.765461	0.858533
ACTN1	P12814	-0.115701	0.861694	0.923038
MVD	P53602	-0.11909	0.851801	0.918161
CAPZA2	P47755	-0.119438	0.877766	0.931867
RPL3	P39023	-0.120391	0.753329	0.854341
RPL7A	P62424	-0.120507	0.765966	0.858533
MLKL	Q8NB16	-0.124842	0.763256	0.858226
WDR77	Q9BQA1	-0.125804	0.707908	0.815665
DDX39A	O00148	-0.127966	0.7687	0.860114
sep.02	Q15019	-0.133194	0.755568	0.854341
RPL18	Q07020	-0.137921	0.722815	0.827756
KNSTRN	Q9Y448	-0.142307	0.663126	0.780716
ST13P4	Q8IZP2	-0.148349	0.835692	0.90775
RPS9	P46781	-0.1531	0.803535	0.881913
AIMP2	Q13155	-0.158305	0.618602	0.746925
PTER	Q96BW5	-0.158562	0.778035	0.865935
LAS1L	Q9Y4W2	-0.159629	0.721986	0.827367
NUDT16L1	Q9BRJ7	-0.160262	0.759463	0.856491
SRP19	P09132	-0.160492	0.698933	0.810043
SKA1	Q96BD8	-0.162975	0.680252	0.795948
PGAM1	P18669	-0.164555	0.817974	0.894841
AZGP1	P25311	-0.165496	0.644365	0.768141
CD40	P25942	-0.172921	0.748846	0.851213
SYNCRIP	O60506	-0.173215	0.77517	0.864259
DCTPP1	Q9H773	-0.175377	0.705831	0.814607
CD97	P48960	-0.175496	0.599364	0.732604
DOLPP1	Q86YN1	-0.179729	0.619683	0.747695
RPS12	P25398	-0.180321	0.693643	0.805829
NOTCH2	Q04721	-0.182163	0.68956	0.803296
UBR1	Q8IWV7	-0.184435	0.682969	0.79727
LANCL1	O43813	-0.185649	0.58151	0.719751
KHDRBS1	Q07666	-0.188373	0.784002	0.86951
HN1	Q9UK76	-0.189267	0.853755	0.918791
UBE3A	Q05086	-0.190674	0.663239	0.780716
HMGCL	P35914	-0.191774	0.78227	0.868254
RPS7	P62081	-0.194263	0.756536	0.854346
SIAH1	Q8IUQ4	-0.194679	0.565798	0.707626
OLA1	Q9NTK5	-0.195135	0.785261	0.869764
RPL8	P62917	-0.197082	0.601777	0.733131
PLCB3	Q01970	-0.197605	0.754802	0.854341
RRM2	P31350	-0.198083	0.854585	0.918791
CACYBP	Q9HB71	-0.199034	0.829685	0.904721
PSMB8	P28062	-0.201549	0.615928	0.744762
INTS5	Q6P9B9	-0.203451	0.516317	0.661262
HSP90AA1	P07900	-0.204306	0.88835	0.937795
DCD	P81605	-0.206284	0.753771	0.854341
IGJ	P01591	-0.211302	0.640493	0.765147
ADRM1	Q16186	-0.213094	0.768961	0.860114
SNRPD2	P62316	-0.214623	0.650322	0.772515
EIF2S1	P05198	-0.2149	0.684173	0.798123
RPL27	P61353	-0.218026	0.549226	0.691345
RUFY2	Q8WXA3	-0.218284	0.589357	0.724043
NAA40	Q86UY6	-0.218888	0.771826	0.861099
PSME2	Q9UL46	-0.220011	0.565474	0.707626
PSME1	Q06323	-0.221955	0.630476	0.75693
RPS19	P39019	-0.223152	0.701278	0.811375
DNAJC1	Q96KC8	-0.226923	0.659049	0.77741
CEPT1	Q9Y6K0	-0.229231	0.514442	0.65936
RRM1	P23921	-0.237439	0.688403	0.802503
CAP1	Q01518	-0.241129	0.719898	0.825535
USP7	Q93009	-0.242661	0.639483	0.764482
SV2A	Q7L0J3	-0.244216	0.473587	0.6265
DDX1	Q92499	-0.24438	0.607506	0.737218
CCT2	P78371	-0.244646	0.632128	0.757748
PTK7	Q13308	-0.246672	0.534853	0.677802
FRYL	O94915	-0.248801	0.482746	0.634144
CDK1	P06493	-0.256882	0.47232	0.625805
DTX3L	Q8TDB6	-0.259061	0.585063	0.72034
NT5DC2	Q9H857	-0.271893	0.58058	0.719751
UBE2G2	P60604	-0.273156	0.47718	0.62879
FTO	Q9C0B1	-0.276001	0.495674	0.645599
RPS11	P62280	-0.278326	0.511601	0.657269
GNB2L1	P63244	-0.288109	0.762905	0.858226
SMYD5	Q6GMV2	-0.293061	0.568588	0.7078
LYZ	P61626	-0.298065	0.434913	0.585433
RPL14	P50914	-0.298937	0.426911	0.578352
TRMT112	Q9UI30	-0.299119	0.707876	0.815665
HDAC1	Q13547	-0.299418	0.528036	0.671317
SOD1	P00441	-0.305023	0.41828	0.570245
NTPCR	Q9BSD7	-0.305797	0.496788	0.645953
PYGL	P06737	-0.306613	0.394136	0.550746
RPS6	P62753	-0.310079	0.394651	0.550949
USP24	Q9UPU5	-0.310357	0.45497	0.607587
LYPLA1	O75608	-0.310362	0.681033	0.795948
SRRM2	Q9UQ35	-0.313671	0.497093	0.645953
HSPB1	P04792	-0.314451	0.493739	0.643975
LDLR	P01130	-0.315468	0.56905	0.707853
NDC1	Q9BTX1	-0.316215	0.377036	0.532254
VPS37B	Q9H9H4	-0.316931	0.624883	0.751884
RPL23	P62829	-0.318001	0.347119	0.500922
C14orf166	Q9Y224	-0.318891	0.690483	0.803717
MOV10	Q9HCE1	-0.321002	0.494044	0.643975
MOB4	Q9Y3A3	-0.321482	0.652581	0.773022
GAPDH	P04406	-0.323991	0.299211	0.449749
HSDL2	Q6YN16	-0.327167	0.328285	0.480593
ARHGDIA	P52565	-0.330078	0.66949	0.786235
MED23	Q9ULK4	-0.332477	0.408843	0.560297
RPL27A	P46776	-0.332664	0.365018	0.518209
GGCT	O75223	-0.338098	0.605123	0.735913
EFTUD2	Q15029	-0.338943	0.52565	0.669453
EIF3I	Q13347	-0.339377	0.556466	0.699415
PFAS	O15067	-0.342183	0.250761	0.395621
CD2AP	Q9Y5K6	-0.342988	0.701301	0.811375
RPS21	P63220	-0.344213	0.648744	0.771184
EXOSC9	Q06265	-0.350881	0.445852	0.59825
ISOC2	Q96AB3	-0.353245	0.401027	0.554409
TUBGCP2	Q9BSJ2	-0.354809	0.422174	0.573776
NELFE	P18615	-0.355758	0.358837	0.511154
TCP1	P17987	-0.356647	0.425658	0.577118
MAPK8	P45983	-0.362117	0.576625	0.716076
CYFIP1	Q7L576	-0.362518	0.359452	0.511598
DHODH	Q02127	-0.362988	0.323108	0.475353
RPS4X	P62701	-0.367455	0.410626	0.562154
NFKB1	P19838	-0.367775	0.299198	0.449749
HLA-B	P01889	-0.369734	0.710864	0.818358
RBBP4	Q09028	-0.373507	0.34808	0.50133
STARD7	Q9NQZ5	-0.374689	0.341861	0.496184
RPL12	P30050	-0.37478	0.266783	0.413905
RPL35A	P18077	-0.375579	0.273976	0.422553
DYNLL1	P63167	-0.378897	0.305189	0.45549
ALDH7A1	P49419	-0.385516	0.499023	0.647464
PABPC1	P11940	-0.393359	0.313993	0.465746
PRDX4	Q13162	-0.395644	0.39961	0.553356
S100A11	P31949	-0.396192	0.566696	0.7078
LUC7L2	Q9Y383	-0.397069	0.586233	0.721254
LASP1	Q14847	-0.397194	0.35853	0.511147
GDI2	P50395	-0.399117	0.473363	0.6265
YTHDF1	Q9BYJ9	-0.400281	0.528543	0.671317
STARD13	Q9Y3M8	-0.405312	0.328557	0.480593
LMNB1	P20700	-0.40578	0.323285	0.475353
CSPG4	Q6UVK1	-0.407222	0.317341	0.46819
RBM39	Q14498	-0.411248	0.344431	0.499036
PHKG2	P15735	-0.413964	0.196477	0.32611
TPI1	P60174	-0.414789	0.532022	0.674721
RBFOX2	O43251	-0.416007	0.223201	0.360194
FLNA	P21333	-0.416323	0.375032	0.530454
	P0DP25	-0.417024	0.366795	0.51942
RPL18A	Q02543	-0.420278	0.244893	0.388515
NRD1	O43847	-0.424956	0.501665	0.649395
PAM16	Q9Y3D7	-0.431783	0.224407	0.361105
DMBT1	Q9UGM3	-0.433191	0.197722	0.327854
CDK2	P24941	-0.437127	0.308544	0.458874
PDIA6	Q15084	-0.439363	0.328954	0.480758
GLS	O94925	-0.441537	0.664333	0.781459
YIPF6	Q96EC8	-0.444317	0.251215	0.395685
YWHAB	P31946	-0.447418	0.480223	0.632307
NFKB2	Q00653	-0.453226	0.516906	0.661514
GRHPR	Q9UBQ7	-0.455405	0.502605	0.650113
IREB2	P48200	-0.458848	0.274991	0.423526
RPS23	P62266	-0.462088	0.27945	0.428829
CPPED1	Q9BRF8	-0.462638	0.417255	0.569383
GFPT1	Q06210	-0.462785	0.302426	0.452762
PAICS	P22234	-0.468811	0.415528	0.567484
OPA1	O60313	-0.469849	0.156479	0.274
ABI1	Q8IZP0	-0.471062	0.484775	0.636314
WASF2	Q9Y6W5	-0.474078	0.301597	0.452762
RIPK2	O43353	-0.474206	0.143608	0.255437
GOLGA4	Q13439	-0.474323	0.203663	0.335725
UQCRC1	P31930	-0.475128	0.201987	0.333289
NCL	P19338	-0.475241	0.165227	0.286643
NUDC	Q9Y266	-0.475778	0.594036	0.72873
PCBP2	Q15366	-0.477252	0.241587	0.383991
TOP2A	P11388	-0.480332	0.296948	0.447544
MOCS2	O96007	-0.483156	0.458063	0.61075
TMPO	P42166	-0.486215	0.307894	0.458716
RCN2	Q14257	-0.487966	0.4401	0.591943
NDUFA4	O00483	-0.489159	0.180892	0.306572
ZC3HAV1	Q7Z2W4	-0.495387	0.164393	0.285489
SF1	Q15637	-0.495812	0.543137	0.685213
PEF1	Q9UBV8	-0.496539	0.302557	0.452762
PTRF	Q6NZI2	-0.496683	0.172406	0.295454
EZR	P15311	-0.497037	0.600605	0.733131
RPL10	P27635	-0.498304	0.146768	0.260235
UBA1	P22314	-0.500514	0.408769	0.560297
RPL37A	P61513	-0.505505	0.521678	0.667115
STRAP	Q9Y3F4	-0.516344	0.251917	0.395937
SPC24	Q8NBT2	-0.518317	0.268677	0.416461
RPL13	P26373	-0.518939	0.12907	0.237471
SH3GL1	Q99961	-0.51911	0.493814	0.643975
PSMF1	Q92530	-0.526436	0.489992	0.640175
ZFP36L1	Q07352	-0.52756	0.567781	0.7078
AASDHPPT	Q9NRN7	-0.532492	0.142338	0.254249
RBBP7	Q16576	-0.534665	0.405557	0.559755
PSMD9	O00233	-0.541674	0.147874	0.261374
ALDH1B1	P30837	-0.543581	0.148583	0.262351
RPS3	P23396	-0.545782	0.285311	0.435447
EPRS	P07814	-0.548282	0.102225	0.20197
DSTN	P60981	-0.548527	0.514117	0.65936
RPL11	P62913	-0.548776	0.138688	0.249314
HDAC10	Q969S8	-0.552343	0.221819	0.358649
FN3KRP	Q9HA64	-0.553083	0.143605	0.255437
HNRNPH1	P31943	-0.55355	0.653251	0.773273
PROSC	O94903	-0.554651	0.183805	0.309953
PRDX6	P30041	-0.56356	0.414879	0.567057
PARS2	Q7L3T8	-0.564435	0.525617	0.669453
RPL19	P84098	-0.567342	0.151028	0.26599
SEPT7	Q16181	-0.567852	0.335923	0.489248
EEF1A1	P68104	-0.575401	0.222034	0.358654
DCP1B	Q8IZD4	-0.577891	0.325401	0.477678
PELO	Q9BRX2	-0.580581	0.228742	0.367032
NASP	P49321	-0.581448	0.448708	0.601126
STMN1	P16949	-0.586868	0.576934	0.716076
CAD	P27708	-0.58759	0.0999832	0.19819
PDCD6	O75340	-0.587677	0.19854	0.328564
NACA	E9PAV3	-0.58844	0.380684	0.535942
IRAK1	P51617	-0.590655	0.0620857	0.139921
RPL13A	P40429	-0.593181	0.120474	0.225956
CARS	P49589	-0.598714	0.171291	0.29414
SKP1	P63208	-0.599287	0.174781	0.298317
CD320	Q9NPF0	-0.602532	0.176772	0.301101
MYL6	P60660	-0.602925	0.200235	0.330721
HEXIM1	O94992	-0.60526	0.149782	0.264192
XRCC6	P12956	-0.607454	0.396344	0.551794
SEC23B	Q15437	-0.611027	0.163641	0.284769
AHNAK2	Q8IVF2	-0.613574	0.117376	0.221672
DPYSL2	Q16555	-0.617041	0.159223	0.278227
TNS3	Q68CZ2	-0.618701	0.274109	0.422553
RFC3	P40938	-0.62063	0.122838	0.229116
LGALS1	P09382	-0.621434	0.252152	0.395938
ACACA	Q13085	-0.624011	0.151117	0.26599
ALDH18A1	P54886	-0.629949	0.171045	0.294016
PBK	Q96KB5	-0.633046	0.474905	0.627752
HMMR	O75330	-0.633141	0.312193	0.463892
PMPCB	O75439	-0.633452	0.129023	0.237471
CTTN	Q14247	-0.638785	0.299136	0.449749
RPS27	P42677	-0.639515	0.111669	0.214934
TXLNA	P40222	-0.643662	0.302415	0.452762
RPL5	P46777	-0.646342	0.0630176	0.141454
MTHFD1L	Q6UB35	-0.649171	0.207825	0.33993
ALKBH4	Q9NXW9	-0.651318	0.397458	0.551794
RELA	Q04206	-0.655019	0.326168	0.478246
MCM3	P25205	-0.655671	0.10851	0.21102
IGFBP7	Q16270	-0.656285	0.280961	0.430756
RPL9	P32969	-0.660565	0.0881572	0.180813
CPOX	P36551	-0.663217	0.304443	0.454778
FHL3	Q13643	-0.667124	0.349837	0.503431
HDGF	P51858	-0.668232	0.397501	0.551794
DPYSL3	Q14195	-0.66955	0.106246	0.207573
KIF4A	O95239	-0.672986	0.223866	0.360578
IDH3B	O43837	-0.673851	0.1082	0.210658
MAGEA4	P43358	-0.680668	0.142334	0.254249
ISOC1	Q96CN7	-0.682626	0.234853	0.375408
FARSA	Q9Y285	-0.68273	0.0508235	0.120323
FAM83D	Q9H4H8	-0.682772	0.0668286	0.147153
LANCL2	Q9NS86	-0.695848	0.0926876	0.187598
CSRP2	Q16527	-0.699838	0.0851535	0.176151
TAGLN2	P37802	-0.701154	0.291937	0.441964
MCMBP	Q9BTE3	-0.701307	0.190551	0.319353
AHCY	P23526	-0.701495	0.0615776	0.139334
IARS	P41252	-0.704806	0.0409768	0.10417
TUBG1	P23258	-0.71267	0.0423967	0.106443
AIMP1	Q12904	-0.718976	0.0646529	0.143976
RECQL	P46063	-0.726602	0.129146	0.237471
KARS	Q15046	-0.72707	0.0468362	0.113591
CTSD	P07339	-0.728923	0.140244	0.251307
NOSIP	Q9Y314	-0.731765	0.315737	0.466694
PDLIM4	P50479	-0.731909	0.337675	0.491376
GMPS	P49915	-0.740201	0.177017	0.301214
CAMK2G	Q13555	-0.741944	0.0591901	0.134835
IBA57	Q5T440	-0.743023	0.111179	0.214234
HNRNPF	P52597	-0.743752	0.0603374	0.137263
AHNAK	Q09666	-0.756741	0.304386	0.454778
PRDX5	P30044	-0.757387	0.213115	0.347108
AIP	O00170	-0.75977	0.0888819	0.181858
PCMT1	P22061	-0.773873	0.122442	0.22863
DARS	P14868	-0.776237	0.0283927	0.0777501
GNB1L	Q9BYB4	-0.77715	0.229215	0.36744
NUBP2	Q9Y5Y2	-0.7786	0.0381548	0.0983287
GRB2	P62993	-0.779063	0.0191204	0.0577376
TRIM5	Q9C035	-0.779973	0.0440669	0.109191
VPS28	Q9UK41	-0.786384	0.121899	0.22787
HSPE1	P61604	-0.789678	0.523909	0.668955
DECR2	Q9NUI1	-0.790612	0.432457	0.582591
ACLY	P53396	-0.799862	0.0435085	0.108163
GLOD4	Q9HC38	-0.800064	0.0671981	0.147312
HDAC6	Q9UBN7	-0.801546	0.0855756	0.176807
OTUB1	Q96FW1	-0.80163	0.287715	0.437178
IPO5	O00410	-0.801743	0.0233701	0.0668622
SMCHD1	A6NHR9	-0.80387	0.0341789	0.0911438
LARS	Q9P2J5	-0.804541	0.0520351	0.121662
EEF1A2	Q05639	-0.812299	0.238623	0.379996
PTBP1	P26599	-0.813217	0.139246	0.250051
PPP2R2A	P63151	-0.813926	0.0496546	0.118889
YBX1	P67809	-0.814022	0.0273688	0.0756114
DDX5	P17844	-0.815816	0.0608237	0.137998
SEC24C	P53992	-0.817531	0.0666104	0.146978
AURKA	O14965	-0.818044	0.0632093	0.141696
HNRNPA3	P51991	-0.822464	0.264556	0.410828
RIPK1	Q13546	-0.825435	0.0197542	0.0590178
TK1	P04183	-0.830663	0.0772946	0.163911
GARS	P41250	-0.833967	0.400053	0.553516
TXN2	Q99757	-0.839648	0.282935	0.432996
DNAJC9	Q8WXX5	-0.843075	0.0934209	0.188404
DNPEP	Q9ULA0	-0.845	0.0424137	0.106443
TIGAR	Q9NQ88	-0.85152	0.0298376	0.0812354
AKAP12	Q02952	-0.851681	0.223656	0.360578
HPRT1	P00492	-0.853501	0.0959832	0.192279
HSPBP1	Q9NZL4	-0.85601	0.162765	0.283666
MAT2A	P31153	-0.859729	0.040403	0.10337
MYD88	Q99836	-0.864069	0.0621816	0.13995
BUB3	O43684	-0.865174	0.0408333	0.10417
SERBP1	Q8NC51	-0.866473	0.263782	0.410381
USP5	P45974	-0.872422	0.0850007	0.176151
RPL38	P63173	-0.872803	0.028209	0.0776654
RPS27A	P62979	-0.874431	0.0670664	0.147215
GSPT1	P15170	-0.884601	0.396601	0.551794
NFU1	Q9UMS0	-0.886475	0.186197	0.313361
MYH9	P35579	-0.886524	0.1202	0.225854
PITHD1	Q9GZP4	-0.891336	0.0441161	0.109191
CAPZA1	P52907	-0.900397	0.0315842	0.0853027
LDHB	P07195	-0.902807	0.181124	0.306658
RCC2	Q9P258	-0.904885	0.0385246	0.0991303
EIF4A2	Q14240	-0.907141	0.233369	0.373745
PAPSS1	O43252	-0.914711	0.0623879	0.140227
PABPC4	Q13310	-0.91881	0.0426902	0.106816
SHC1	P29353	-0.921419	0.0252084	0.0709198
PRMT1	Q99873	-0.924321	0.0945038	0.190134
CBR1	P16152	-0.931296	0.0960258	0.192279
BAG3	O95817	-0.932301	0.0213102	0.0623426
FBXO3	Q9UK99	-0.934347	0.0702003	0.152284
PTPN11	Q06124	-0.935614	0.0753872	0.160471
MVP	Q14764	-0.936371	0.0223503	0.0646016
CAPZB	P47756	-0.936707	0.0301052	0.0815155
FASN	P49327	-0.942346	0.051147	0.120413
CRKL	P46109	-0.942385	0.0126789	0.0429757
HAT1	O14929	-0.944826	0.124258	0.230999
DUT	P33316	-0.947756	0.0698138	0.151667
SRR	Q9GZT4	-0.948547	0.110158	0.213242
GSTP1	P09211	-0.948723	0.21416	0.348269
MTHFD1	P11586	-0.949026	0.075367	0.160471
PPP2CA	P67775	-0.951122	0.3571	0.50997
CHORDC1	Q9UHD1	-0.953763	0.206204	0.337935
DDX3X	O00571	-0.95457	0.0566124	0.129663
MAPKAPK3	Q16644	-0.955784	0.0919024	0.186852
RAE1	P78406	-0.959022	0.102945	0.202294
EEF2	P13639	-0.983019	0.0133843	0.0444738
C2orf69	Q8N8R5	-0.983557	0.0814198	0.171154
CORO1C	Q9ULV4	-0.984189	0.193917	0.323131
PCBP1	Q15365	-0.990266	0.0205104	0.0605272
TXNDC5	Q8NBS9	-1.00142	0.0260196	0.072717
TPM3	P06753	-1.01309	0.088568	0.181435
NME2	P22392	-1.01781	0.0264962	0.0735619
RNMT	O43148	-1.01992	0.072474	0.155446
DHX15	O43143	-1.02218	0.0357456	0.0940656
PARK7	Q99497	-1.02918	0.016476	0.0516943
PPA1	Q15181	-1.03071	0.135365	0.24522
RPS28	P62857	-1.03585	0.378562	0.5334
ANLN	Q9NQW6	-1.03714	0.00933838	0.0344928
ERAL1	O75616	-1.04942	0.102835	0.202294
FHL2	Q14192	-1.05087	0.0118898	0.0413816
HNRNPK	P61978	-1.05187	0.0355654	0.0939049
YWHAQ	P27348	-1.05444	0.40742	0.560297
MIF	P14174	-1.06082	0.00473597	0.0204982
LTF	P02788	-1.06812	0.393475	0.550278
RTCB	Q9Y3I0	-1.06826	0.110295	0.213263
BOLA2	Q9H3K6	-1.07356	0.01691	0.0525672
METTL2B	Q6P1Q9	-1.07435	0.00622865	0.0255814
EEF1B2	P24534	-1.07583	0.0509566	0.120413
GMDS	O60547	-1.07758	0.00551242	0.0232044
CXorf67	Q86X51	-1.07819	0.0150269	0.0482232
TRIM25	Q14258	-1.08207	0.00903001	0.0337975
CIAPIN1	Q6FI81	-1.08366	0.0137674	0.0451251
TXNL1	O43396	-1.08644	0.0369281	0.0962665
GCLM	P48507	-1.08823	0.0126248	0.0428787
ACTB	P60709	-1.09867	0.0688621	0.149986
QARS	P47897	-1.10426	0.0144273	0.0469235
NEK9	Q8TD19	-1.10479	0.0743771	0.158721
CFL1	P23528	-1.10724	0.014977	0.0481546
ANXA2	P07355	-1.10841	0.0734241	0.157284
GART	P22102	-1.11342	0.0111613	0.0391337
OGFR	Q9NZT2	-1.11601	0.0106154	0.0378833
ENO1	P06733	-1.11991	0.256688	0.400925
DPF2	Q92785	-1.12948	0.0515502	0.120934
LRRC40	Q9H9A6	-1.13004	0.11633	0.220635
EEF1E1	O43324	-1.13165	0.0133224	0.0444432
LYPLA2	O95372	-1.13343	0.207237	0.339297
EEF1G	P26641	-1.13349	0.0557727	0.128052
AMPD2	Q01433	-1.13764	0.02682	0.0742166
MTPN	P58546	-1.13906	0.00855135	0.0323648
HNRNPA2B1	P22626	-1.13966	0.205133	0.33716
TRIM65	Q6PJ69	-1.14203	0.0825844	0.173171
PFN2	P35080	-1.15397	0.00734443	0.0290337
HSD17B10	Q99714	-1.15497	0.0193799	0.0582087
CDA	P32320	-1.15726	0.042118	0.10643
TKT	P29401	-1.15849	0.0400653	0.102782
PML	P29590	-1.16358	0.0409156	0.10417
ARL6IP4	Q66PJ3	-1.16613	0.113112	0.216478
RPSA	P08865	-1.17486	0.140507	0.251512
GSR	P00390	-1.18395	0.012409	0.0424017
RPL28	P46779	-1.19326	0.0633267	0.141743
PKM	P14618	-1.20196	0.234154	0.374646
IMPDH2	P12268	-1.20761	0.154963	0.271909
ATOX1	O00244	-1.21499	0.0144882	0.0469936
PPME1	Q9Y570	-1.21499	0.208944	0.341383
KHSRP	Q92945	-1.21621	0.00529115	0.0224409
SMAP1	Q8IYB5	-1.23853	0.0156851	0.0497123
PRDX1	Q06830	-1.23938	0.0618597	0.139785
ANXA1	P04083	-1.24532	0.0136335	0.0448604
HNRNPD	Q14103	-1.24847	0.153757	0.270356
HSPH1	Q92598	-1.25153	0.00273408	0.0134383
FABP5	Q01469	-1.27014	0.0450027	0.111222
CSK	P41240	-1.27499	0.00620538	0.025548
CARHSP1	Q9Y2V2	-1.27763	0.0203168	0.0601662
APOBEC3C	Q9NRW3	-1.28351	0.00407606	0.0184164
HNRNPA1	P09651	-1.28384	0.0499925	0.11932
DNAJC10	Q8IXB1	-1.28917	0.00222053	0.0118616
RASA4	O43374	-1.30423	0.131556	0.240853
CALCOCO1	Q9P1Z2	-1.30505	0.0520379	0.121662
TXNDC12	O95881	-1.31082	0.0160842	0.0507479
UBAP2	Q5T6F2	-1.31534	0.04169	0.105506
FBXO22	Q8NEZ5	-1.31715	0.0157936	0.0499242
TYMS	P04818	-1.32675	0.00497072	0.0213501
HSPA8	P11142	-1.33024	0.00230818	0.0121747
RPS20	P60866	-1.34078	0.178903	0.303811
HIST1H4A	P62805	-1.34644	0.0135403	0.0447066
CMBL	Q96DG6	-1.35991	0.0455826	0.111988
EEF1D	P29692	-1.36376	0.0281251	0.0775739
HNRNPUL1	Q9BUJ2	-1.37995	0.169495	0.291947
ADA	P00813	-1.39307	0.012027	0.0416871
HN1L	Q9H910	-1.40124	0.0639371	0.142759
PPIA	P62937	-1.40614	0.00258769	0.0130389
HSD17B4	P51659	-1.41275	0.0802862	0.168981
PNPO	Q9NVS9	-1.41691	0.0243694	0.0691354
CTPS1	P17812	-1.41742	0.00248591	0.0128324
RPS10	P46783	-1.42804	0.110988	0.214112
CARM1	Q86X55	-1.44831	0.108849	0.211436
ANXA11	P50995	-1.44955	0.0284193	0.0777501
TRIP6	Q15654	-1.45461	0.00262526	0.0131108
TACC3	Q9Y6A5	-1.45879	0.0208533	0.0613247
ZC3HAV1L	Q96H79	-1.50496	0.00324528	0.0153195
FLNC	Q14315	-1.50987	0.00278209	0.0135727
TXNRD1	Q16881	-1.50999	0.0404171	0.10337
PALLD	Q8WX93	-1.51149	0.0128684	0.0434439
UPP1	Q16831	-1.52838	0.00108651	0.00736556
SUGT1	Q9Y2Z0	-1.53011	0.0187331	0.0569757
FAU	P62861	-1.5489	0.213241	0.347108
HSPA9	P38646	-1.55695	0.000397159	0.00358505
KIF2C	Q99661	-1.55929	0.0130596	0.0438262
IL18	Q14116	-1.55976	0.0121952	0.0417557
S100A2	P29034	-1.57407	0.12517	0.231674
KRT87P	A6NCN2	-1.58497	0.317582	0.46819
SPR	P35270	-1.59291	0.0197207	0.0590178
FLNB	O75369	-1.59971	0.0914503	0.18621
MAP4	P27816	-1.60601	0.00454662	0.0198312
RPL26	P61254	-1.60957	0.0416721	0.105506
STAT1	P42224	-1.65166	0.0104696	0.0374423
ZYX	Q15942	-1.65347	0.00129247	0.00823279
TXNDC17	Q9BRA2	-1.65364	0.0181066	0.0557735
CTSB	P07858	-1.65509	0.118598	0.22343
SCLT1	Q96NL6	-1.68091	0.0369554	0.0962665
MIS18A	Q9NYP9	-1.70742	0.0548459	0.126131
ALYREF	Q86V81	-1.74605	0.0656387	0.145404
HIST2H2AC	Q16777	-1.76054	0.00392952	0.0179757
SNRPA1	P09661	-1.76336	0.0182555	0.0561299
KPRP	Q5T749	-1.77613	0.0463168	0.11296
H3F3A	P84243	-1.79645	0.0121116	0.04169
TXN	P10599	-1.80292	0.000464943	0.003955
MTAP	Q13126	-1.81914	0.018674	0.0569757
DDB1	Q16531	-1.83367	0.000314231	0.00314958
RPS27L	Q71UM5	-1.8537	0.0237177	0.0677419
CDC20	Q12834	-1.91041	0.0135603	0.0447066
CBS	P0DN79	-1.91753	0.10986	0.212909
VIM	P08670	-1.92833	0.0568005	0.129918
PDCD6IP	Q8WUM4	-1.93113	0.0161729	0.0508378
NPM3	O75607	-1.93832	0.0511356	0.120413
METAP1D	Q6UB28	-1.95189	0.000653515	0.00496907
CNBP	P62633	-1.95956	0.0184327	0.056473
MICAL1	Q8TDZ2	-1.97711	0.0361117	0.0946531
ZCCHC11	Q5TAX3	-1.98379	0.00346448	0.0162075
	P0DPI2	-2.13536	0.0342577	0.0912098
LMNA	P02545	-2.15922	0.00125534	0.00805712
HSPA5	P11021	-2.17752	9.06719e-05	0.00136656
HIST1H2BL	Q99880	-2.18701	0.00160224	0.00935843
HSPA1B	P0DMV9	-2.2425	0.000148666	0.00193037
CSRP1	P21291	-2.47619	9.36707e-05	0.00139766
PLEC	Q15149	-2.5091	0.0664826	0.146978
EIF5A	P63241	-2.5828	2.44927e-05	0.000572938
HSPA4	P34932	-2.64828	0.000225954	0.00254274
GRN	P28799	-3.0773	0.00231521	0.0121747
HSPA6	P17066	-3.52644	0.0119919	0.041651
SFPQ	P23246	-3.57876	0.000779722	0.00572248
KRT18	P05783	-3.66198	0.00183685	0.0105018
DCAF12	Q5T6F0	-3.78801	7.098e-06	0.000259376
B. The interactome of ∆GRAM-EGFP vs EGFP
Gene name	Protein IDs	logFC	P.Value	adj.P.Val
GRAMD1C	Q8IYS0	11.0712	3.03014e-06	0.000207068
GRAMD1A	Q96CP6	7.32614	1.65768e-08	8.02919e-06
HEATR1	Q9H583	7.22677	2.15508e-08	8.02919e-06
IPO9	Q96P70	6.58836	6.8523e-05	0.00162911
GRAMD3	Q96HH9	6.00029	1.94296e-08	8.02919e-06
COPB2	P35606	5.83262	1.47031e-07	2.48189e-05
SCARA3	Q6AZY7	5.82358	2.41136e-07	3.70034e-05
COPG2	Q9UBF2	5.69562	2.85398e-08	8.02919e-06
TPD52L2	O43399	5.68316	0.000575721	0.00670218
COPG1	Q9Y678	5.14021	1.59464e-08	8.02919e-06
MON2	Q7Z3U7	5.09053	1.14156e-06	0.00011335
ARCN1	P48444	5.03272	7.75633e-08	1.63658e-05
COPA	P53621	5.00071	4.64246e-06	0.00029024
TOMM70A	O94826	4.94234	9.60664e-08	1.80178e-05
TMED5	Q9Y3A6	4.94106	5.49506e-08	1.32509e-05
COPE	O14579	4.87967	1.81349e-05	0.000728852
CSNK2B	P67870	4.75263	4.00242e-07	4.82578e-05
COPB1	P53618	4.69298	3.60653e-07	4.82578e-05
LMF2	Q9BU23	4.68754	3.94274e-07	4.82578e-05
HEATR3	Q7Z4Q2	4.61635	9.83116e-07	0.000103719
COPZ1	P61923	4.50062	4.85441e-06	0.000292652
GRAMD1B	Q3KR37	4.40788	5.12653e-05	0.00142602
RHOA	P61586	4.36006	2.70157e-08	8.02919e-06
STX6	O43752	4.22911	7.36961e-07	8.29327e-05
BAG6	P46379	4.12737	0.00021059	0.00353692
CSNK2A1	P68400	3.99003	0.0005736	0.00670218
KIAA1524	Q8TCG1	3.7804	0.000158488	0.00293986
TMEM109	Q9BVC6	3.77404	0.000651359	0.00713957
XPO7	Q9UIA9	3.74268	2.23052e-05	0.000820196
CEP78	Q5JTW2	3.74245	5.65064e-06	0.000317943
SAAL1	Q96ER3	3.73485	1.93489e-05	0.000759558
RAB10	P61026	3.66082	0.0038019	0.0220536
SACS	Q9NZJ4	3.61673	0.0811426	0.192688
GPHN	Q9NQX3	3.61462	0.000883512	0.00882466
PSMA2	P25787	3.61191	0.00121685	0.0105879
SLC39A7	Q92504	3.60717	0.00018964	0.00326645
TELO2	Q9Y4R8	3.58921	2.04219e-05	0.000783459
FIBCD1	Q8N539	3.53501	3.06677e-06	0.000207068
PSMD4	P55036	3.44775	2.88674e-06	0.000207068
CIAO1	O76071	3.40987	0.00238611	0.0165751
TTI1	O43156	3.38598	0.000183526	0.00319373
FANCD2	Q9BXW9	3.38308	0.000141894	0.00275306
C1QBP	Q07021	3.37538	3.28899e-05	0.00102811
RPL24	P83731	3.33348	0.00651098	0.0312231
SRP54	P61011	3.28821	2.42627e-06	0.000190794
IKBIP	Q70UQ0	3.2703	1.53867e-05	0.00064932
APOL2	Q9BQE5	3.25167	0.000934935	0.00917541
IQGAP3	Q86VI3	3.21731	0.000471732	0.00594242
HSBP1	O75506	3.19933	0.00136291	0.0113033
PI4KA	P42356	3.17895	1.11827e-05	0.000524344
RINT1	Q6NUQ1	3.16821	5.17791e-05	0.00142602
PLIN2	Q99541	3.14575	0.000906958	0.00895289
IPO13	O94829	3.1369	5.17796e-06	0.000301393
SCFD1	Q8WVM8	3.13421	2.57792e-05	0.000906569
TTYH3	Q9C0H2	3.12182	1.70913e-05	0.000703663
LTN1	O94822	3.11899	7.00555e-05	0.00163732
ATP5I	P56385	3.10544	7.76394e-06	0.000409548
MAN2A1	Q16706	3.08628	1.39648e-06	0.000130959
ATP2A2	P16615	3.08323	2.95365e-05	0.000977601
COX5A	P20674	3.07663	0.0050994	0.0268993
CSNK2A2	P19784	3.07504	6.54111e-05	0.0016002
FANCI	Q9NVI1	3.06981	0.000104418	0.0021907
UBQLN1	Q9UMX0	3.04864	1.30467e-05	0.000564689
EMC1	Q8N766	3.03845	0.00023835	0.00379562
VMP1	Q96GC9	3.02613	3.62717e-06	0.000235487
RPL34	P49207	3.01265	0.00888384	0.039777
PSMD1	Q99460	3.00592	0.0016856	0.013112
CRELD1	Q96HD1	3.00389	2.23513e-05	0.000820196
NDUFS7	O75251	2.99026	0.00201322	0.0149706
SYNGR2	O43760	2.96006	9.37798e-06	0.000457989
TNPO2	O14787	2.94205	9.49621e-06	0.000457989
BAX	Q07812	2.92867	0.0205699	0.0729454
SSR1	P43307	2.92844	2.48665e-06	0.000190794
ARL8A	Q96BM9	2.91807	2.2883e-06	0.000190794
PSMC4	P43686	2.91657	0.000737827	0.00778408
MOGS	Q13724	2.90964	4.72369e-05	0.00137476
RETSAT	Q6NUM9	2.89776	2.78481e-05	0.000940153
ARL6IP1	Q15041	2.89253	0.0112271	0.047497
RAB3B	P20337	2.87318	0.00452146	0.02478
PSAP	P07602	2.84696	0.0327444	0.102288
TNPO3	Q9Y5L0	2.84115	0.00498643	0.0264688
CANX	P27824	2.83753	1.83314e-06	0.00016286
DPM3	Q9P2X0	2.83671	0.00166383	0.0130025
IPO4	Q8TEX9	2.83368	0.0021524	0.0156606
KTN1	Q86UP2	2.83354	0.000470748	0.00594242
NBEAL2	Q6ZNJ1	2.83171	2.29287e-05	0.000823483
GALNT2	Q10471	2.8036	5.10552e-05	0.00142602
EIF2B5	Q13144	2.79122	0.000632008	0.00697275
ACSL4	O60488	2.78164	0.00211257	0.0155044
MYCBP	Q99417	2.77674	0.000796181	0.00814517
DDRGK1	Q96HY6	2.77118	8.22664e-05	0.00181568
MBOAT7	Q96N66	2.76198	0.00106615	0.00983419
HEATR6	Q6AI08	2.72116	0.000304187	0.00447332
FAF2	Q96CS3	2.71253	3.14192e-05	0.00101992
MTOR	P42345	2.70483	0.000178701	0.00314216
ELOVL1	Q9BW60	2.70243	0.00604908	0.0300319
PRRC1	Q96M27	2.68013	0.000148361	0.00282524
RAB1A	P62820	2.67903	0.0128287	0.0518058
NOMO3	P69849	2.67264	0.000325891	0.00470174
ATL2	Q8NHH9	2.66166	0.00144062	0.0116912
EXOC7	Q9UPT5	2.65894	7.08084e-05	0.00163732
SEC61A1	P61619	2.65583	9.45228e-06	0.000457989
USP34	Q70CQ2	2.65459	7.17029e-06	0.000390434
SYNJ2BP	P57105	2.63631	0.000265133	0.00410591
TBRG4	Q969Z0	2.63607	0.000476234	0.00595469
IPO7	O95373	2.61676	0.000585019	0.00676378
EIF2B4	Q9UI10	2.6115	5.41537e-05	0.00145098
PTGES2	Q9H7Z7	2.60364	0.000968602	0.00936923
UNC45A	Q9H3U1	2.58345	0.00265964	0.017745
STX18	Q9P2W9	2.58235	0.000149819	0.00282524
EMD	P50402	2.57909	1.29354e-05	0.000564689
VAT1	Q99536	2.54324	0.00171223	0.013258
RAB35	Q15286	2.54263	0.00106506	0.00983419
PYCR1	P32322	2.54157	6.22613e-05	0.00156861
PCYOX1L	Q8NBM8	2.53196	0.000453381	0.00584204
TMED4	Q7Z7H5	2.52712	0.00405508	0.0227622
ATP5L	O75964	2.52108	0.000517353	0.00621232
GBF1	Q92538	2.51775	0.00163964	0.0129113
TEX264	Q9Y6I9	2.51733	3.20568e-05	0.00102098
SLC25A3	Q00325	2.50223	0.0131805	0.0522271
CYP51A1	Q16850	2.48758	0.00501656	0.0265453
EIF2B1	Q14232	2.48418	0.00779723	0.0363184
CPD	O75976	2.48111	0.000105122	0.0021907
ALG1	Q9BT22	2.47924	0.00404787	0.0227622
EXOC1	Q9NV70	2.47389	0.00276222	0.0180722
PPOX	P50336	2.45661	0.00522278	0.0273658
FAM96B	Q9Y3D0	2.44648	0.00447196	0.0246689
CLCC1	Q96S66	2.44445	0.000792472	0.00814517
ATR	Q13535	2.44332	0.000399146	0.00547771
MTX1	Q13505	2.43666	5.65527e-05	0.00146863
BZW1	Q7L1Q6	2.42921	2.6613e-05	0.000916792
BCL2L1	Q07817	2.41706	0.00440012	0.0243521
THADA	Q6YHU6	2.40572	6.1653e-05	0.00156861
BAG2	O95816	2.39961	0.0073748	0.0349681
KPNB1	Q14974	2.39466	0.000340248	0.00486728
GOSR1	O95249	2.3935	0.000172388	0.00309565
SACM1L	Q9NTJ5	2.38565	0.00060342	0.00686494
IPO8	O15397	2.38491	0.000599071	0.00686494
NPC1	O15118	2.38448	6.41235e-05	0.00159177
ERLIN1	O75477	2.36751	0.00523647	0.0273658
PIGT	Q969N2	2.35779	0.00754282	0.035565
ITPRIP	Q8IWB1	2.35453	5.23775e-05	0.00142602
TPD52	P55327	2.35192	0.0035593	0.02123
TIMM50	Q3ZCQ8	2.3446	0.00104531	0.00978778
PRAME	P78395	2.33279	0.000174426	0.00309927
ITGA3	P26006	2.32696	0.00119436	0.010446
SEC61B	P60468	2.30453	0.00141628	0.0115492
ATL3	Q6DD88	2.2995	0.000304758	0.00447332
ATP5J2	P56134	2.29679	0.00944184	0.0415048
LAMP1	P11279	2.29634	0.00642495	0.0310754
RHOT2	Q8IXI1	2.29437	0.00336257	0.020491
SFXN1	Q9H9B4	2.29149	0.00369553	0.0218114
RPS18	P62269	2.28719	0.0709731	0.175406
LPCAT3	Q6P1A2	2.27843	0.00798017	0.0366047
PTRH2	Q9Y3E5	2.2704	0.00189086	0.0144424
UFL1	O94874	2.26658	0.000539873	0.00637277
NBAS	A2RRP1	2.2569	0.0016012	0.0127492
ALDH3A2	P51648	2.24922	0.00089837	0.00892029
CHCHD2	Q9Y6H1	2.24097	0.0116954	0.048987
XPO1	O14980	2.23876	0.000391755	0.00542035
CALR	P27797	2.21798	3.52284e-05	0.00108119
FDFT1	P37268	2.2173	0.0202137	0.0719848
ARMCX3	Q9UH62	2.19726	0.000232612	0.0037753
PLIN3	O60664	2.19357	0.00320822	0.0200573
TMX3	Q96JJ7	2.19141	7.54213e-05	0.00169748
MSMO1	Q15800	2.17531	0.000747955	0.00784191
PIGS	Q96S52	2.17154	0.0150351	0.0586125
LPCAT1	Q8NF37	2.16947	0.00224765	0.0159266
PNPLA6	Q8IY17	2.16414	0.00255847	0.017352
RALA	P11233	2.16179	8.28244e-05	0.00181568
ARFGEF2	Q9Y6D5	2.15778	0.00103352	0.00977553
STX10	O60499	2.15489	0.00140227	0.0114904
TMX1	Q9H3N1	2.14865	5.60088e-05	0.00146863
EIF2B2	P49770	2.14848	1.14967e-05	0.0005245
NR3C1	P04150	2.146	0.00902117	0.0401787
IPO11	Q9UI26	2.14105	0.00588005	0.0294076
ATP5C1	P36542	2.13818	0.000692662	0.00740009
POR	P16435	2.13357	0.000289301	0.0043696
AP3M1	Q9Y2T2	2.11855	0.000216262	0.00357009
TMEM33	P57088	2.11677	0.0124481	0.0507544
DHCR24	Q15392	2.11267	0.0104729	0.0449827
MSH6	P52701	2.11179	0.00527817	0.0274827
STX16	O14662	2.1117	0.00317139	0.0200154
SEL1L	Q9UBV2	2.10623	8.9268e-05	0.00193185
PSMD6	Q15008	2.1059	9.29674e-05	0.00198644
ADCK4	Q96D53	2.10263	0.00348755	0.0209397
ERGIC2	Q96RQ1	2.09697	0.0017243	0.0132905
HSDL1	Q3SXM5	2.08637	0.00270092	0.0178791
TAP1	Q03518	2.08576	0.000131572	0.00261287
TRAPPC3	O43617	2.08113	0.00650549	0.0312231
SEC63	Q9UGP8	2.07862	0.000234838	0.0037753
PGRMC2	O15173	2.06102	0.0209376	0.0737842
STX5	Q13190	2.05838	0.00573683	0.0289374
TM9SF2	Q99805	2.05398	0.00451663	0.02478
PSMD11	O00231	2.05215	0.00373087	0.0219433
NCAPD2	Q15021	2.04934	0.0155203	0.0598606
ILVBL	A1L0T0	2.04908	0.010271	0.0443414
CD151	P48509	2.04691	0.00164064	0.0129113
KIF14	Q15058	2.0334	0.000127218	0.00255648
PSMB6	P28072	2.02845	0.000762784	0.00789926
TPP1	O14773	2.02534	0.026365	0.087266
HAX1	O00165	2.0136	0.000379726	0.00529734
ATP5J	P18859	2.00693	0.0364003	0.109525
TMED1	Q13445	2.00324	0.000150635	0.00282524
ARF3	P61204	2.00035	0.0781018	0.1878
DNAJB12	Q9NXW2	1.99327	0.000168308	0.00305487
RAB31	Q13636	1.99274	0.00331435	0.0203441
PCYOX1	Q9UHG3	1.99152	0.00388148	0.0222855
MFN1	Q8IWA4	1.97852	0.00256231	0.017352
ALOX5	P09917	1.97263	0.00109993	0.0100361
SCAMP2	O15127	1.97221	0.00849433	0.0383381
STOML2	Q9UJZ1	1.9686	0.0184824	0.0670932
SRPRB	Q9Y5M8	1.96676	6.75996e-05	0.00162911
CTNNB1	P35222	1.9576	0.000107496	0.00221285
SLC16A1	P53985	1.94919	0.0256962	0.0857216
ASPH	Q12797	1.93293	0.000264738	0.00410591
ATM	Q13315	1.92945	0.00226444	0.0159266
PSMB1	P20618	1.92481	0.00549841	0.0280367
CLPTM1	O96005	1.92431	0.00330351	0.0203441
MCAM	P43121	1.92136	0.000211629	0.00353692
ECM29	Q5VYK3	1.91925	0.000656729	0.00715199
PSMD7	P51665	1.90994	0.00298545	0.0193824
RAB3GAP2	Q9H2M9	1.90758	0.00156084	0.0125462
ARHGAP29	Q52LW3	1.90459	0.00156832	0.0125466
PDE12	Q6L8Q7	1.90452	0.0051279	0.0269654
TMX2	Q9Y320	1.90257	0.00389915	0.0223111
DPM1	O60762	1.89641	0.000442498	0.00579021
SAR1A	Q9NR31	1.89331	0.0307266	0.0978612
FASTKD5	Q7L8L6	1.8899	0.0120517	0.049539
XPO5	Q9HAV4	1.88926	0.00127494	0.0108692
RAB32	Q13637	1.88457	0.0188639	0.0679088
RAB21	Q9UL25	1.88247	0.00040336	0.00549091
DNAAF5	Q86Y56	1.88098	0.00598564	0.0298046
ASNA1	O43681	1.88054	3.78401e-05	0.00114061
GGCX	P38435	1.88005	0.000163838	0.00300608
STX12	Q86Y82	1.87611	0.00202343	0.0149805
EXOC8	Q8IYI6	1.8721	0.000289926	0.0043696
DAD1	P61803	1.87125	0.0493394	0.135864
NUP160	Q12769	1.86681	0.00311695	0.0199296
NSDHL	Q15738	1.86591	0.00193879	0.0146102
PSMA6	P60900	1.86334	0.00129571	0.0109358
STEAP3	Q658P3	1.85884	0.0560351	0.148024
ACSL3	O95573	1.85753	0.000954608	0.00931433
AUP1	Q9Y679	1.85557	0.0293443	0.0943489
TIMM44	O43615	1.84884	0.00051892	0.00621232
SRP68	Q9UHB9	1.84883	0.0285261	0.0920903
WDR26	Q9H7D7	1.84422	0.000247004	0.00389666
LSS	P48449	1.84219	0.00337473	0.0204912
ERGIC1	Q969X5	1.83442	0.00376468	0.0219889
COX4I1	P13073	1.82952	0.0263659	0.087266
FKBP8	Q14318	1.81825	0.0166879	0.0627377
CLASP1	Q7Z460	1.80558	0.00309204	0.0199272
LBR	Q14739	1.80424	0.00049472	0.00605136
CERS2	Q96G23	1.804	0.00208003	0.0153323
ITGA6	P23229	1.79918	0.00385397	0.0222031
PSMC5	P62195	1.79785	0.0177785	0.0653956
PSMC6	P62333	1.79765	0.000431117	0.00568536
ABHD12	Q8N2K0	1.797	0.010578	0.0452356
RAB5C	P51148	1.79614	0.0116071	0.0487381
ALG5	Q9Y673	1.78994	0.000352611	0.00496006
UBTF	P17480	1.78216	0.0285327	0.0920903
TECR	Q9NZ01	1.76893	0.00221105	0.0159266
LMAN2	Q12907	1.7684	0.000275115	0.00422177
HMOX2	P30519	1.76818	0.000760254	0.00789926
GBA	P04062	1.76599	0.039173	0.114423
CPT2	P23786	1.75602	0.000511723	0.00621232
SCFD2	Q8WU76	1.75466	0.000217843	0.00357009
XPO4	Q9C0E2	1.75458	0.000622934	0.00691785
RPL23A	P62750	1.7537	0.221696	0.385797
SPTLC2	O15270	1.75332	0.0220689	0.077127
HSD17B12	Q53GQ0	1.75133	0.000351402	0.00496006
PSMB2	P49721	1.74746	0.00555838	0.0281758
NIPSNAP1	Q9BPW8	1.74145	0.00783718	0.0363184
MYOF	Q9NZM1	1.74114	0.0268696	0.0883848
GPAA1	O43292	1.73947	0.00900549	0.0401787
SCARB2	Q14108	1.73901	0.00221731	0.0159266
VDAC2	P45880	1.73147	0.000822488	0.00836362
THEM6	Q8WUY1	1.72897	0.0107949	0.0458988
LGALS3BP	Q08380	1.72835	0.0519457	0.140798
ABHD17B	Q5VST6	1.72757	0.00271868	0.0179176
SLC39A14	Q15043	1.72601	0.000113474	0.00230775
PI4K2A	Q9BTU6	1.72569	0.00627929	0.0309022
TNPO1	Q92973	1.72423	0.000677784	0.00728726
TAPBP	O15533	1.71831	0.00339688	0.0205517
LRRC59	Q96AG4	1.71795	0.000200307	0.00341533
FAR1	Q8WVX9	1.71467	0.0036926	0.0218114
PDS5A	Q29RF7	1.71282	0.00547741	0.0280367
PROCR	Q9UNN8	1.71193	0.0132365	0.0523261
SGPL1	O95470	1.71122	0.00342346	0.0206386
RAB6B	Q9NRW1	1.69913	0.0012956	0.0109358
ODR4	Q5SWX8	1.6986	0.00198092	0.0147955
MAN1B1	Q9UKM7	1.69495	0.00323789	0.020094
SQSTM1	Q13501	1.68662	0.044101	0.124486
CISD1	Q9NZ45	1.68649	0.00954394	0.0418446
FGFR1OP	O95684	1.68053	0.101252	0.224296
UFSP2	Q9NUQ7	1.67752	0.00994282	0.0434805
TRAP1	Q12931	1.67494	0.00272797	0.0179176
ZFP36L1	Q07352	1.67259	0.0550817	0.146997
RDH11	Q8TC12	1.66856	0.00136604	0.0113033
VAPA	Q9P0L0	1.65598	0.000310093	0.00451239
NUP93	Q8N1F7	1.65571	0.0426686	0.121397
CSE1L	P55060	1.65474	0.000536932	0.00637277
SCCPDH	Q8NBX0	1.64536	0.0023562	0.016435
PSMC1	P62191	1.63713	0.0130337	0.0520541
UBXN4	Q92575	1.62804	0.000616496	0.00689169
AGPAT6	Q86UL3	1.62666	0.00406668	0.0227622
CD81	P60033	1.62466	0.0236574	0.0809644
PPP2R1B	P30154	1.62354	0.00791432	0.0364016
[truncated: 1,380 more rows]
