# Supplementary material for: The cholesterol transport protein GRAMD1C regulates autophagy initiation and mitochondrial bioenergetics
Source: Nat Commun. 2022 Oct 21;13:6283. doi: 10.1038/s41467-022-33933-2 (PMC9586981; doi:10.1038/s41467-022-33933-2)
Supplement: Supplementary file 5 — Supplementary Data 2 [file 41467_2022_33933_MOESM5_ESM.xlsx]

## Sheet: Ark1
The proteome of GRAMD1C depleted cells
Gene name	Protein IDs	logFC	P.Value
FN1	P02751	3.97973	0.0397242
APOB	P04114	3.26028	9.08449e-05
RAB31	Q13636	2.65855	0.00021463
FGFR1OP	O95684	2.5341	0.00203863
PFKFB4	Q16877;P16118	2.41182	0.000248534
ALDH16A1	Q8IZ83	2.16102	0.000837248
SMYD5	Q6GMV2	2.0607	0.0490623
RPL7L1	Q6DKI1	2.01059	0.00657281
SEC16A	O15027	1.85544	0.0143499
SRGAP2B	P0DMP2;P0DJJ0;O75044;Q7Z6B7	1.84473	0.00453349
NEFL	P07196	1.81613	0.0097966
RAB3B	P20337	1.80944	0.0226235
ARID1A	O14497;Q8NFD5	1.79283	0.0350632
CORO7	P57737	1.6911	0.0264179
TBC1D13	Q9NVG8	1.66087	0.00466569
ABCB7	O75027	1.60646	0.0164208
AMIGO2	Q86SJ2	1.60354	0.0277312
RAB32	Q13637;O14966;P57729	1.60241	0.0394699
LSM12	Q3MHD2	1.56686	0.00690725
FLJ45252	Q6ZSR9	1.55124	0.0372511
LYAR	Q9NX58	1.54506	0.0229655
SQLE	Q14534	1.53357	0.0459267
NES	P48681	1.53145	0.0373983
POLE	Q07864	1.51454	0.00232975
ORC3	Q9UBD5	1.44855	0.0327995
NOA1	Q8NC60	1.43883	0.0166092
MAP3K14	Q99558	1.40898	0.00382082
ADNP	Q9H2P0	1.3954	0.0170584
CMTR2	Q8IYT2	1.3923	0.0219055
CENPF	P49454	1.35052	0.0191783
SRA1	Q9HD15	1.34193	0.00126981
QSOX2	Q6ZRP7	1.32122	0.0198274
METTL3	Q86U44	1.31828	0.0323091
RIF1	Q5UIP0	1.3169	0.0485216
CWC22	Q9HCG8	1.30315	0.0390905
DUSP12	Q9UNI6	1.27859	0.0145986
SYNE2	Q8WXH0	1.27285	0.0196919
TBL2	Q9Y4P3	1.27035	0.0187104
MRPL47	Q9HD33	1.26928	0.030627
TAP1	Q03518	1.22846	0.0478791
LYPLAL1	Q5VWZ2	1.19528	0.0270638
ARFGAP2	Q8N6H7;Q9NP61	1.18799	0.0133496
SNTB2	Q13425	1.17864	0.0141989
UBE2A	P49459	1.17107	0.0316616
FIBP	O43427	1.16603	0.0169762
CAMK2D	Q13557	1.16487	0.0348339
STARD9	Q9P2P6;O43896;Q9H1H9;Q9NQT8	1.15488	0.0230658
THOC5	Q13769	1.15402	0.00278771
RNF123	Q5XPI4	1.15399	0.0427927
NCK2	O43639;P16333	1.14597	0.0118394
DIDO1	Q9BTC0	1.13791	0.0318988
MRC2	Q9UBG0	1.12493	0.00333466
MKI67	P46013	1.10327	0.0194501
CD97	P48960;Q9UHX3	1.10068	0.0370161
MCMBP	Q9BTE3	1.07149	0.0493429
PTMA	P06454	1.06328	0.0475827
TRIM23	P36406	1.04456	0.0353977
INTS1	Q8N201	1.03754	0.00654765
MPHOSPH6	Q99547	1.01735	0.0375806
GTF3C3	Q9Y5Q9	1.01549	0.0126505
NDUFV2	P19404	1.01073	0.0152915
ORC5	O43913	1.00032	0.0102221
PSEN1	P49768;P49810	0.995322	0.0234804
NDUFA11	Q86Y39	0.986801	0.034911
PELO	Q9BRX2	0.964384	0.0293314
PDLIM2	Q96JY6	0.961495	0.0166572
COG8	Q96MW5	0.957873	0.042727
YTHDC1	Q96MU7	0.923567	0.0356765
CLN6	Q9NWW5	0.921649	0.0324132
RBMX	P38159;O75526;Q8N7X1	0.896866	0.0219716
UBE2G1	P62253	0.881872	0.0248396
CDH13	P55290	0.872949	0.0145071
PLAUR	Q03405	0.855432	0.033303
TAF9B	Q9HBM6;Q16594	0.844941	0.0352373
ZYG11B	Q9C0D3	0.795119	0.0176732
RHOT1	Q8IXI2	0.777412	0.0160936
ASPSCR1	Q9BZE9	0.749624	0.0105107
DECR1	Q16698	0.744836	0.0482473
ISG20	Q96AZ6	0.718237	0.0326921
LLGL1	Q15334	0.708759	0.0389543
RTFDC1	Q9BY42	0.657571	0.0432284
POGZ	Q7Z3K3	0.634417	0.0430277
RAB21	Q9UL25	0.630391	0.0396967
H2AFY2	Q9P0M6	0.613696	0.0358363
OXA1L	Q15070	0.554474	0.029637
TNKS1BP1	Q9C0C2	0.54929	0.0312824
SART1	O43290	0.536013	0.0284643
ATXN2L	Q8WWM7	0.528734	0.0411278
PRPSAP1	Q14558	0.524187	0.0286683
FAM192A	Q9GZU8	0.476754	0.0252424
LSG1	Q9H089	0.464996	0.0329013
TPX2	Q9ULW0	0.430768	0.0232376
RIC8A	Q9NPQ8;Q9NVN3	-0.363637	0.0449135
EIF3K	Q9UBQ5	-0.382986	0.0430296
GLOD4	Q9HC38	-0.413528	0.0493315
SAR1A	Q9NR31	-0.417703	0.0399811
RPL17	P18621	-0.423949	0.0307314
SRRT	Q9BXP5	-0.426088	0.0388048
ITGA3	P26006	-0.461853	0.0444485
GLO1	Q04760	-0.466664	0.031409
CSNK1A1	P48729;Q8N752	-0.480599	0.0379286
UBE2C	O00762	-0.499401	0.0435599
PCID2	Q5JVF3	-0.526549	0.0396673
CCDC47	Q96A33	-0.588404	0.0367966
PSMD14	O00487	-0.588865	0.0215341
PPP6C	O00743	-0.589811	0.0384725
EIF3E	P60228	-0.605008	0.0243414
DCK	P27707	-0.609944	0.0294058
IDH3A	P50213	-0.633927	0.044991
NAA15	Q9BXJ9;Q6N069	-0.650895	0.0135113
AP2M1	Q96CW1	-0.65304	0.022801
PGM3	O95394	-0.673762	0.0357647
SDHB	P21912	-0.684693	0.0351752
ARPC5	O15511	-0.702147	0.00535907
MRGBP	Q9NV56	-0.720634	0.00740633
AKR1B1	P15121;C9JRZ8	-0.721899	0.0258561
EEF1B2	P24534	-0.739655	0.00818585
PEX19	P40855	-0.761819	0.0388493
MPHOSPH10	O00566	-0.827924	0.0179065
PRPF4B	Q13523	-0.8284	0.00585479
FAM195B	C9JLW8	-0.832951	0.0447462
SPATS2L	Q9NUQ6	-0.834477	0.030981
NT5DC1	Q5TFE4	-0.852646	0.0253772
C11orf68	Q9H3H3	-0.899862	0.0298865
AP3M1	Q9Y2T2;P53677	-0.923218	0.0441432
ARF4	P18085	-0.929135	0.00597671
STX12	Q86Y82	-0.942239	0.0379496
SEPHS1	P49903	-0.946461	0.0240617
PRIM2	P49643	-0.960681	0.00378571
FASTKD2	Q9NYY8	-0.971585	0.0392172
MRPL39	Q9NYK5	-0.974223	0.0465919
YME1L1	Q96TA2	-0.97978	0.0203029
PAPSS1	O43252	-1.0038	0.0179709
TMED2	Q15363	-1.00403	0.00866147
SPRYD4	Q8WW59	-1.00772	0.00216668
UBE2G2	P60604	-1.00887	0.014894
SOD2	P04179	-1.00897	0.0495942
PGP	A6NDG6	-1.01449	0.0498498
ERLIN2	O94905	-1.02211	0.0228144
CD2BP2	O95400	-1.02511	0.0282924
PLEKHO2	Q8TD55	-1.02579	0.0339693
CHMP1A	Q9HD42	-1.02836	0.0454692
CRIP2	P52943	-1.0479	0.00802239
EPB41L3	Q9Y2J2;Q9H4G0	-1.04904	0.0411746
PSMG2	Q969U7	-1.05517	0.0326889
CDK11A	Q9UQ88;P21127	-1.08202	0.0442452
CSRP2	Q16527	-1.09627	0.0397012
SCPEP1	Q9HB40	-1.1029	0.0178973
NFKB1	P19838	-1.10353	0.0398697
CAPNS1	P04632;Q96L46	-1.11129	0.0352462
CAP2	P40123	-1.11136	0.00568169
LSM2	Q9Y333	-1.12175	0.0108012
COMMD8	Q9NX08	-1.12183	0.0204482
DNAJC2	Q99543	-1.15977	0.0361412
GNL3	Q9BVP2	-1.15988	0.035648
C1orf123	Q9NWV4	-1.18135	0.0439182
IVD	P26440	-1.1826	0.0353975
NDRG1	Q92597	-1.18526	0.0183508
DKC1	O60832	-1.19587	0.0309016
SEPT8	Q92599	-1.20916	0.0285559
CDC27	P30260	-1.23173	0.0425385
SUCLA2	Q9P2R7	-1.24418	0.0170599
PTGR2	Q8N8N7	-1.26031	0.0337758
ACTR10	Q9NZ32	-1.26422	0.0195553
GYG1	P46976	-1.26832	0.010331
GCLC	P48506	-1.2687	0.00855037
HSPB11	Q9Y547	-1.32691	0.0285009
WDR18	Q9BV38	-1.33451	0.0470012
RAB3GAP1	Q15042	-1.34071	0.00818077
MRPS25	P82663	-1.36923	0.0146977
RTCA	O00442	-1.37258	0.0189971
CHTOP	Q9Y3Y2	-1.3735	0.0271011
GHITM	Q9H3K2	-1.37853	0.0197583
CKS1B	P61024	-1.38698	0.0451342
APOA1BP	Q8NCW5	-1.42974	0.0256624
MPRIP	Q6WCQ1	-1.44121	0.0408666
SCP2	P22307	-1.44302	0.0378783
GSK3B	P49841	-1.44472	0.0159056
CT45A3	Q8NHU0;Q5HYN5;Q5DJT8;P0DMV2;P0DMV1;P0DMV0;P0DMU9;P0DMU8;P0DMU7	-1.4465	0.0453644
ILKAP	Q9H0C8	-1.45573	0.035506
SLTM	Q9NWH9	-1.47115	0.0255902
TTC1	Q99614	-1.49185	0.0300701
UTP15	Q8TED0	-1.51724	0.0177065
CAPG	P40121	-1.5479	0.000272002
MT-CO1	P00395	-1.5511	0.00942438
NUP98	P52948	-1.55346	0.0247594
MESDC2	Q14696	-1.55353	0.0228124
ELAC2	Q9BQ52	-1.55683	0.0142619
SSSCA1	O60232	-1.56261	0.0105923
TPP1	O14773	-1.56297	0.0395423
TMCO1	Q9UM00	-1.56904	0.0350572
PODXL	O00592	-1.57772	0.0344867
PYCR2	Q96C36	-1.64344	0.0423661
DIEXF	Q68CQ4	-1.65124	0.0133063
PIP4K2C	Q8TBX8	-1.654	0.00932943
NPC2	P61916	-1.69264	0.029878
SYNJ2BP	P57105	-1.70533	0.00984999
EXOSC4	Q9NPD3	-1.7157	0.0474067
ZNF326	Q5BKZ1	-1.71676	0.0127403
PGRMC2	O15173	-1.7198	0.0349227
CD59	P13987	-1.72596	0.0264866
PRDX4	Q13162	-1.74984	0.0256554
GNE	Q9Y223	-1.76579	0.0135501
SUCLG1	P53597	-1.77984	0.0193169
SCRN2	Q96FV2	-1.82069	0.0333753
GAL3B	P0DPI2;A0A0B4J2D5	-1.88677	0.00827859
FAM136A	Q96C01	-1.89936	0.00895721
PIN4	Q9Y237	-1.91867	0.000477122
ZNF207	O43670	-1.93534	0.0136514
SF3B5	Q9BWJ5	-2.01374	0.0249595
PPP1CB	P62140	-2.0204	0.0189444
RPS29	P62273	-2.02136	0.0211508
DAD1	P61803	-2.03222	0.0276284
EDF1	O60869	-2.08457	0.029306
RAB23	Q9ULC3	-2.11369	0.00213133
JMJD6	Q6NYC1	-2.17887	0.00252847
DBI	P07108	-2.21172	0.00057466
GINS2	Q9Y248	-2.2657	0.00151538
SF3A2	Q15428	-2.2968	0.0168494
CHCHD2	Q9Y6H1;Q5T1J5	-2.42958	0.0189237
PMM2	O15305	-2.44922	0.0001861
DIABLO	Q9NR28	-2.47748	0.000202692
HMGA1	P17096	-2.50421	0.0331151
RPS28	P62857	-2.62523	0.00432744
REXO2	Q9Y3B8	-2.72877	0.0236791
SUMO2	P61956;Q6EEV6;P55854	-3.12845	0.0157096
IQGAP3	Q86VI3	-3.13981	0.00156141
PFDN1	O60925	-3.34365	2.76366e-06
FRYL	O94915	-3.36394	0.0432667
