# Supplementary material for: The cholesterol transport protein GRAMD1C regulates autophagy initiation and mitochondrial bioenergetics
Source: Nat Commun. 2022 Oct 21;13:6283. doi: 10.1038/s41467-022-33933-2 (PMC9586981; doi:10.1038/s41467-022-33933-2)
Supplement: Supplementary file 7 — Source Data [file 41467_2022_33933_MOESM7_ESM.xlsx]

## Sheet: Figure 1
	Figure 1b													One-Way ANOVA
														Tukey's multiple comparisons test	Mean Diff.	95.00% CI of diff.	Significant?	Summary	Adjusted P Value
														Control vs. Control + Baf	-0.475	-1.586 to 0.6357	No	ns	0.8066
														Control vs. Starved	-0.05661	-1.167 to 1.054	No	ns	>0.9999
														Control vs. Starved + Baf	-0.8473	-1.958 to 0.2634	No	ns	0.2109
														Control vs. MBCD	-2.247	-3.358 to -1.137	Yes	****	<0.0001
														Control vs. MBCD + Baf	-2.737	-3.848 to -1.626	Yes	****	<0.0001
														Control vs. MBCD starved	-1.374	-2.484 to -0.2629	Yes	*	0.0103
														Control vs. MBCD starved + Baf	-2.749	-3.860 to -1.639	Yes	****	<0.0001
														Control + Baf vs. Starved	0.4184	-0.6923 to 1.529	No	ns	0.8845
														Control + Baf vs. Starved + Baf	-0.3722	-1.483 to 0.7385	No	ns	0.9322
														Control + Baf vs. MBCD	-1.772	-2.883 to -0.6615	Yes	***	0.0009
														Control + Baf vs. MBCD + Baf	-2.262	-3.373 to -1.151	Yes	****	<0.0001
														Control + Baf vs. MBCD starved	-0.8985	-2.009 to 0.2122	No	ns	0.1626
														Control + Baf vs. MBCD starved + Baf	-2.274	-3.385 to -1.163	Yes	****	<0.0001
														Starved vs. Starved + Baf	-0.7907	-1.901 to 0.3200	No	ns	0.2766
														Starved vs. MBCD	-2.191	-3.301 to -1.080	Yes	****	<0.0001
														Starved vs. MBCD + Baf	-2.68	-3.791 to -1.570	Yes	****	<0.0001
														Starved vs. MBCD starved	-1.317	-2.428 to -0.2063	Yes	*	0.0146
														Starved vs. MBCD starved + Baf	-2.693	-3.803 to -1.582	Yes	****	<0.0001
														Starved + Baf vs. MBCD	-1.4	-2.511 to -0.2893	Yes	**	0.0088
														Starved + Baf vs. MBCD + Baf	-1.89	-3.000 to -0.7790	Yes	***	0.0005
				Control			MBCD							Starved + Baf vs. MBCD starved	-0.5263	-1.637 to 0.5844	No	ns	0.7216
			Control	1	1	1	2.62867	3.50186	3.61116					Starved + Baf vs. MBCD starved + Baf	-1.902	-3.013 to -0.7913	Yes	***	0.0004
			Control + Baf	1.67004	1.42448	1.33058	3.82986	3.41688	3.96422					MBCD vs. MBCD + Baf	-0.4898	-1.600 to 0.6209	No	ns	0.7833
			Starved	1.22835	1.05701	0.884454	2.85409	2.45537	1.81119					MBCD vs. MBCD starved	0.8737	-0.2370 to 1.984	No	ns	0.1847
			Starved + Baf	1.72153	2.14407	1.67619	4.33687	3.90359	3.00717					MBCD vs. MBCD starved + Baf	-0.502	-1.613 to 0.6087	No	ns	0.7633
														MBCD + Baf vs. MBCD starved	1.363	0.2527 to 2.474	Yes	*	0.011
														MBCD + Baf vs. MBCD starved + Baf	-0.01223	-1.123 to 1.098	No	ns	>0.9999
														MBCD starved vs. MBCD starved + Baf	-1.376	-2.486 to -0.2650	Yes	*	0.0102
	Figure 1d													One-Way ANOVA
														Tukey's multiple comparisons test	Mean Diff.	95.00% CI of diff.	Significant?	Summary	Adjusted P Value
														Control vs. Control + Baf	-1.702	-3.729 to 0.3250	No	ns	0.1359
														Control vs. Starved	-0.8308	-2.858 to 1.196	No	ns	0.8361
														Control vs. Starved + Baf	-4.382	-6.409 to -2.355	Yes	****	<0.0001
														Control vs. ATV	-1.111	-3.138 to 0.9164	No	ns	0.5712
														Control vs. ATV + Baf	-3.201	-5.228 to -1.174	Yes	**	0.001
														Control vs. Starved ATV	-2.757	-4.784 to -0.7298	Yes	**	0.0045
														Control vs. Starved ATV + Baf	-6.419	-8.446 to -4.392	Yes	****	<0.0001
														Control + Baf vs. Starved	0.8712	-1.156 to 2.898	No	ns	0.803
														Control + Baf vs. Starved + Baf	-2.68	-4.707 to -0.6531	Yes	**	0.0058
														Control + Baf vs. ATV	0.5914	-1.436 to 2.618	No	ns	0.9661
														Control + Baf vs. ATV + Baf	-1.499	-3.526 to 0.5276	No	ns	0.239
														Control + Baf vs. Starved ATV	-1.055	-3.082 to 0.9721	No	ns	0.6277
														Control + Baf vs. Starved ATV + Baf	-4.717	-6.744 to -2.690	Yes	****	<0.0001
														Starved vs. Starved + Baf	-3.551	-5.578 to -1.524	Yes	***	0.0003
														Starved vs. ATV	-0.2798	-2.307 to 1.747	No	ns	0.9996
														Starved vs. ATV + Baf	-2.371	-4.397 to -0.3436	Yes	*	0.0163
				Control			MBCD							Starved vs. Starved ATV	-1.926	-3.953 to 0.1009	No	ns	0.0688
			Control	1	1	1	1.74815	1.93489	2.64866					Starved vs. Starved ATV + Baf	-5.588	-7.615 to -3.562	Yes	****	<0.0001
			Control + Baf	4.21212	2.20906	1.68473	3.33695	4.74322	4.52381					Starved + Baf vs. ATV	3.271	1.245 to 5.298	Yes	***	0.0008
			Starved	1.81791	1.60339	2.07103	2.83011	3.66242	4.77785					Starved + Baf vs. ATV + Baf	1.181	-0.8462 to 3.208	No	ns	0.501
			Starved + Baf	5.35987	5.67177	5.11455	7.10783	6.96253	8.18742					Starved + Baf vs. Starved ATV	1.625	-0.4017 to 3.652	No	ns	0.1694
														Starved + Baf vs. Starved ATV + Baf	-2.037	-4.064 to -0.01026	Yes	*	0.0484
														ATV vs. ATV + Baf	-2.091	-4.118 to -0.06382	Yes	*	0.0407
														ATV vs. Starved ATV	-1.646	-3.673 to 0.3807	No	ns	0.1596
														ATV vs. Starved ATV + Baf	-5.309	-7.336 to -3.282	Yes	****	<0.0001
														ATV + Baf vs. Starved ATV	0.4445	-1.582 to 2.471	No	ns	0.9931
														ATV + Baf vs. Starved ATV + Baf	-3.218	-5.245 to -1.191	Yes	***	0.001
														Starved ATV vs. Starved ATV + Baf	-3.662	-5.689 to -1.636	Yes	***	0.0002
	Figure 1h													Two-way ANOVA
				Control			MBCD							Sidak's multiple comparisons test	Mean Diff.	95.00% CI of diff.	Significant?	Summary	Adjusted P Value
			Control	1	1	1	5.76939	4.13426	5.54329
			Starved	2.60689	3.56231	3.33754	7.48021	7.74545	7.65845					Control - MBCD
														Control	-4.149	-5.298 to -3.000	Yes	****	<0.0001
														Starved	-4.459	-5.608 to -3.310	Yes	****	<0.0001
														Test details	Mean 1	Mean 2	Mean Diff.	SE of diff.	N1	N2	t	DF
														Control - MBCD
														Control	1	5.149	-4.149	0.4189	3	3	9.905	8
														Starved	3.169	7.628	-4.459	0.4189	3	3	10.64	8
	Figure 1i													Two-way ANOVA
														Sidak's multiple comparisons test	Mean Diff.	95.00% CI of diff.	Significant?	Summary	Adjusted P Value
				Control			MBCD
			Control	1	1	1	2.16269	2.16067	2.17672					Control - MBCD
			Starved	1.56572	1.66308	1.85565	3.88897	3.07824	3.07167					Control	-1.167	-1.718 to -0.6149	Yes	***	0.0008
														Starved	-1.651	-2.203 to -1.100	Yes	****	<0.0001
														Test details	Mean 1	Mean 2	Mean Diff.	SE of diff.	N1	N2	t	DF
														Control - MBCD
														Control	1	2.167	-1.167	0.2011	3	3	5.801	8
														Starved	1.695	3.346	-1.651	0.2011	3	3	8.211	8
	Figure 1k													Two-way ANOVA
				Control			ATV							Sidak's multiple comparisons test	Mean Diff.	95.00% CI of diff.	Significant?	Summary	Adjusted P Value
			Control	1	1	1	2.99695	3.3338	3.07466
			Starved	11.9155	10.4571	10.5479	17.4531	14.1992	15.3803					Control - MBCD
														Control	-2.135	-4.204 to -0.06646	Yes	*	0.0437
														Starved	-4.704	-6.773 to -2.635	Yes	***	0.0005
														Test details	Mean 1	Mean 2	Mean Diff.	SE of diff.	N1	N2	t	DF
														Control - MBCD
														Control	1	3.135	-2.135	0.7541	3	3	2.831	8
														Starved	10.97	15.68	-4.704	0.7541	3	3	6.238	8

## Sheet: Figure 2
	Figure 2a
	Figure 2b										Two-Way ANOVA
											Sidak's multiple comparisons test	Mean Diff.	95.00% CI of diff.	Significant?	Summary	Adjusted P Value
											Control - MBCD
											15 min	-0.1964	-1.225 to 0.8319	No	ns	0.9991
											30 min	-0.3604	-1.389 to 0.6679	No	ns	0.951
											45 min	-1.75	-2.778 to -0.7217	Yes	***	0.0002
											60 min	-1.718	-2.746 to -0.6897	Yes	***	0.0002
											15 min Baf	-0.0798	-1.108 to 0.9485	No	ns	>0.9999
											30 min Baf	-1.729	-2.757 to -0.7008	Yes	***	0.0002
											45 min Baf	-2.085	-3.113 to -1.056	Yes	****	<0.0001
											60 min Baf	-2.974	-4.003 to -1.946	Yes	****	<0.0001
											Test details	Mean 1	Mean 2	Mean Diff.	SE of diff.	N1	N2	t	DF
											Control - MBCD
											15 min	1.14	1.337	-0.1964	0.3523	3	3	0.5574	32
											30 min	1.487	1.847	-0.3604	0.3523	3	3	1.023	32
		Contol			MBCD						45 min	1.713	3.463	-1.75	0.3523	3	3	4.967	32
	15 min	1.13324	1.04342	1.24459	0.738714	1.86209	1.40961				60 min	1.871	3.589	-1.718	0.3523	3	3	4.876	32
	30 min	1.57919	1.3952	1.48569	2.02404	2.22303	1.29427				15 min Baf	1.515	1.595	-0.0798	0.3523	3	3	0.2265	32
	45 min	1.76327	1.95056	1.42557	3.3187	4.12222	2.94856				30 min Baf	2.187	3.916	-1.729	0.3523	3	3	4.907	32
	60 min	1.9982	2.06711	1.54779	3.67052	3.94992	3.14647				45 min Baf	2.221	4.306	-2.085	0.3523	3	3	5.916	32
	15 min Baf	1.69476	1.58345	1.26747	1.10185	1.89875	1.78449				60 min Baf	1.591	4.566	-2.974	0.3523	3	3	8.442	32
	30 min Baf	2.4732	2.25577	1.83108	3.13928	4.23613	4.37176
	45 min Baf	1.94444	2.51222	2.2069	3.51797	4.67712	4.72248
	60 min Baf	1.11284	2.19	1.47126	4.68614	4.768	4.24326
	Figure 2d										Two-Way ANOVA
											Sidak's multiple comparisons test	Mean Diff.	95.00% CI of diff.	Significant?	Summary	Adjusted P Value
											Control - Statin
											0	-2.127	-4.359 to 0.1050	No	ns	0.0706
											15	-2.389	-4.621 to -0.1569	Yes	*	0.0293
											30	-1.622	-3.854 to 0.6096	No	ns	0.3035
											45	-0.8979	-3.130 to 1.334	No	ns	0.9198
											60	-2.197	-4.429 to 0.03509	No	ns	0.0562
											Baf 15	-1.166	-3.398 to 1.066	No	ns	0.7236
											Baf 30	-2.261	-4.493 to -0.02909	Yes	*	0.0454
											Baf 45	-2.395	-4.627 to -0.1635	Yes	*	0.0286
											Baf 60	-1.472	-3.703 to 0.7602	No	ns	0.4287
		Control			ATV
	0 min	1	1	1	2.51026	3.39426	3.47588				Test details	Mean 1	Mean 2	Mean Diff.	SE of diff.	N1	N2	t	DF
	15 min	1.75029	1.12336	2.03827	3.57628	4.04413	4.45765
	30 min	2.4201	2.34819	2.86519	3.49034	4.14806	4.8617				Control - Statin
	45 min	3.33425	3.0692	4.07154	4.23445	3.78311	5.15102				0	1	3.127	-2.127	0.7588	3	3	2.803	36
	60 min	2.98481	1.57585	3.56325	4.85579	4.018	5.84034				15	1.637	4.026	-2.389	0.7588	3	3	3.148	36
	Baf 15 min	2.79882	2.21302	3.4235	3.87535	3.37455	4.68321				30	2.544	4.167	-1.622	0.7588	3	3	2.138	36
	Baf 30 min	3.45914	3.2898	4.43907	5.77788	4.65688	7.53599				45	3.492	4.39	-0.8979	0.7588	3	3	1.183	36
	Baf 45 min	4.91744	6.73594	6.10053	6.24027	10.1195	8.58012				60	2.708	4.905	-2.197	0.7588	3	3	2.895	36
	Baf 60 min	10.3104	8.9645	11.9806	10.5322	12.7616	12.3766				Baf 15	2.812	3.978	-1.166	0.7588	3	3	1.537	36
											Baf 30	3.729	5.99	-2.261	0.7588	3	3	2.98	36
											Baf 45	5.918	8.313	-2.395	0.7588	3	3	3.157	36
											Baf 60	10.42	11.89	-1.472	0.7588	3	3	1.939	36
	Figure 2e
											One-Way ANOVA
	Figure 2g										Tukey's multiple comparisons test	Mean Diff.	95.00% CI of diff.	Significant?	Summary	Adjusted P Value
											Control vs. 5 min	-0.3235	-1.863 to 1.216	No	ns	0.9891
											Control vs. 15 min	-1.838	-3.378 to -0.2985	Yes	*	0.0151
											Control vs. 30 min	-2.157	-3.697 to -0.6175	Yes	**	0.0042
			Rep 1	Rep 2	Rep 3						Control vs. 60 min	-3.434	-4.973 to -1.894	Yes	****	<0.0001
		Control	1	1	1						Control vs. Starved	-4.345	-5.885 to -2.806	Yes	****	<0.0001
		5 min	1.41622	1.27805	1.27632						Control vs. Starved + MBCD	-6.973	-8.512 to -5.433	Yes	****	<0.0001
		15 min	3.19808	2.77087	2.54518						5 min vs. 15 min	-1.515	-3.054 to 0.02504	No	ns	0.0552
		30 min	3.00469	2.87851	3.58809						5 min vs. 30 min	-1.834	-3.373 to -0.2940	Yes	*	0.0154
		1h	3.97031	5.26653	4.06466						5 min vs. 60 min	-3.11	-4.650 to -1.571	Yes	***	0.0001
		Starved	6.19154	5.43584	4.40828						5 min vs. Starved	-4.022	-5.561 to -2.482	Yes	****	<0.0001
		Starved + MBCD	8.51619	8.27554	7.12671						5 min vs. Starved + MBCD	-6.649	-8.189 to -5.110	Yes	****	<0.0001
											15 min vs. 30 min	-0.3191	-1.859 to 1.220	No	ns	0.9898
											15 min vs. 60 min	-1.596	-3.135 to -0.05624	Yes	*	0.04
											15 min vs. Starved	-2.507	-4.047 to -0.9676	Yes	**	0.0011
											15 min vs. Starved + MBCD	-5.135	-6.674 to -3.595	Yes	****	<0.0001
											30 min vs. 60 min	-1.277	-2.816 to 0.2628	No	ns	0.1364
											30 min vs. Starved	-2.188	-3.728 to -0.6486	Yes	**	0.0037
											30 min vs. Starved + MBCD	-4.816	-6.355 to -3.276	Yes	****	<0.0001
											60 min vs. Starved	-0.9114	-2.451 to 0.6282	No	ns	0.4437
											60 min vs. Starved + MBCD	-3.539	-5.079 to -1.999	Yes	****	<0.0001
											Starved vs. Starved + MBCD	-2.628	-4.167 to -1.088	Yes	***	0.0007
	Figure 2h
			Rep 1	Rep 2	Rep 3						Paired Students Ttest
		Control	1	1	1
		Starved	4.03684	3.98706	2.19221						Control Vs Starved	0.0166172
		MBCD	2.46266	1.91182	2.04817						Control Vs MBCD	0.00232867

## Sheet: Figure 3
	Figure 3b																						Two-Way ANOVA
																							Dunnett's multiple comparisons test	Mean Diff.	95.00% CI of diff.	Significant?	Summary	Adjusted P Value
																							Cont
																							siSCR vs. siGRAMD1A	-0.8587	-1.407 to -0.3106	Yes	***	0.0008
																							siSCR vs. siGRAMD1B	-0.2111	-0.7592 to 0.3371	No	ns	0.7731
																							siSCR vs. siGRAMD1C	-0.2677	-0.8158 to 0.2805	No	ns	0.5863
																							siSCR vs. siGRAMD2	-0.1365	-0.6846 to 0.4117	No	ns	0.9493
																							siSCR vs. siGRAMD3	0.04403	-0.5041 to 0.5922	No	ns	0.9997
			siNC			siGRAMD1A			siGRAMD1B			siGRAMD1C			siGRAMD2A			siGRAMD2B
		Cont	0.454274	0.584797	0.615141	1.81079	1.03318	1.38638	0.622752	0.68659	0.978103	0.649292	0.873425	0.934499	0.683734	0.817054	0.562785	0.53448	0.524096	0.46355			Cont + Baf
		Cont + Baf	0.109384	0.09857	0.172995	0.154766	0.161291	0.185045	0.061907	0.062732	0.094489	0.136018	0.195438	0.049975	0.14306	0.130223	0.189308	0.160748	0.131318	0.150962			siSCR vs. siGRAMD1A	-0.04005	-0.5882 to 0.5081	No	ns	0.9997
		Starved	2.75118	2.37315	2.7487	2.80679	3.70332	2.96329	2.30065	3.22132	2.93883	3.74161	3.72823	3.69651	4.3671	2.69088	3.14947	2.16256	2.1069	1.66048			siSCR vs. siGRAMD1B	0.05394	-0.4942 to 0.6021	No	ns	0.9987
		Starved + Baf	0.209055	0.145712	0.187654	0.440359	0.377123	0.465114	0.404972	0.231989	0.210612	0.233501	0.220545	0.245411	0.183108	0.230354	0.413424	0.14233	0.162101	0.142282			siSCR vs. siGRAMD1C	-0.0001607	-0.5483 to 0.5480	No	ns	>0.9999
																							siSCR vs. siGRAMD2	-0.02721	-0.5754 to 0.5209	No	ns	0.9998
																							siSCR vs. siGRAMD3	-0.02069	-0.5689 to 0.5275	No	ns	0.9999
																							Starved
																							siSCR vs. siGRAMD1A	-0.5335	-1.082 to 0.01470	No	ns	0.0589
																							siSCR vs. siGRAMD1B	-0.1959	-0.7441 to 0.3522	No	ns	0.8184
																							siSCR vs. siGRAMD1C	-1.098	-1.646 to -0.5496	Yes	****	<0.0001
																							siSCR vs. siGRAMD2	-0.7781	-1.326 to -0.2300	Yes	**	0.0026
																							siSCR vs. siGRAMD3	0.6477	0.09953 to 1.196	Yes	*	0.0151
																							Starved + Baf
																							siSCR vs. siGRAMD1A	-0.2467	-0.7949 to 0.3014	No	ns	0.6568
																							siSCR vs. siGRAMD1B	-0.1017	-0.6499 to 0.4464	No	ns	0.985
																							siSCR vs. siGRAMD1C	-0.05235	-0.6005 to 0.4958	No	ns	0.9988
																							siSCR vs. siGRAMD2	-0.09482	-0.6430 to 0.4533	No	ns	0.9891
																							siSCR vs. siGRAMD3	0.0319	-0.5163 to 0.5801	No	ns	0.9998
	Figure 3c															Two-way ANOVA
			siNC			siGRAMD1C-1			siGRAMD1C-2							Tukey's multiple comparisons test	Mean Diff.	95.00% CI of diff.	Significant?	Summary	Adjusted P Value
		Control	0.429714	0.197537	0.66261	0.591912	1.11347	0.662359	0.029533	1.12038	0.473801
		Starved	0.744055	1.69681	1.59591	2.06742	2.76874	3.0385	3.24711	2.30066	2.2735					Control
																siNC vs. siGRAMD1C -1	-0.3593	-1.361 to 0.6420	No	ns	0.6162
																siNC vs. siGRAMD1C -2	-0.1113	-1.113 to 0.8900	No	ns	0.9529
																siGRAMD1C -1 vs. siGRAMD1C -2	0.248	-0.7532 to 1.249	No	ns	0.7899
																Starved
																siNC vs. siGRAMD1C -1	-1.279	-2.281 to -0.2780	Yes	*	0.0133
																siNC vs. siGRAMD1C -2	-1.261	-2.263 to -0.2602	Yes	*	0.0145
																siGRAMD1C -1 vs. siGRAMD1C -2	0.01779	-0.9835 to 1.019	No	ns	0.9988
																Test details	Mean 1	Mean 2	Mean Diff.	SE of diff.	N1	N2	q	DF
																Control
																siNC vs. siGRAMD1C -1	0.43	0.7892	-0.3593	0.3753	3	3	1.354	12
																siNC vs. siGRAMD1C -2	0.43	0.5412	-0.1113	0.3753	3	3	0.4193	12
																siGRAMD1C -1 vs. siGRAMD1C -2	0.7892	0.5412	0.248	0.3753	3	3	0.9346	12
																Starved
																siNC vs. siGRAMD1C -1	1.346	2.625	-1.279	0.3753	3	3	4.821	12
																siNC vs. siGRAMD1C -2	1.346	2.607	-1.261	0.3753	3	3	4.754	12
																siGRAMD1C -1 vs. siGRAMD1C -2	2.625	2.607	0.01779	0.3753	3	3	0.06705	12
	Figure 3e															Two-Way ANOVA
																Tukey's multiple comparisons test	Mean Diff.	95.00% CI of diff.	Significant?	Summary	Adjusted P Value
																Control
																siNC vs. siGRAMD1C -1	0.01663	-0.1309 to 0.1641	No	ns	0.9573
																siNC vs. siGRAMD1C -2	0.03792	-0.1096 to 0.1854	No	ns	0.7986
																siGRAMD1C -1 vs. siGRAMD1C -2	0.02129	-0.1262 to 0.1688	No	ns	0.9311
																Control + Baf
																siNC vs. siGRAMD1C -1	-0.1819	-0.3294 to -0.03437	Yes	*	0.0137
																siNC vs. siGRAMD1C -2	-0.05067	-0.1982 to 0.09683	No	ns	0.6714
																siGRAMD1C -1 vs. siGRAMD1C -2	0.1312	-0.01630 to 0.2787	No	ns	0.0878
																Starved
																siNC vs. siGRAMD1C -1	-0.01842	-0.1659 to 0.1291	No	ns	0.9479
			siNC			siGRAMD1C-1			siGRAMD1C-2							siNC vs. siGRAMD1C -2	-0.03832	-0.1858 to 0.1092	No	ns	0.7948
		Control	0.158404	0.160685	0.137485	0.1254	0.124824	0.156458	0.189084	0.036921	0.116811					siGRAMD1C -1 vs. siGRAMD1C -2	-0.0199	-0.1674 to 0.1276	No	ns	0.9395
		Control + Baf	0.693369	0.511651	0.756026	0.890237	0.884789	0.731625	0.657958	0.835783	0.619314
		Starved	0.155857	0.129166	0.142882	0.18834	0.0964	0.198439	0.16394	0.146984	0.231955					Starved + Baf
		Starved + Baf	1	1	1	1.32028	1.24561	1.1831	1.18395	1.13999	1.32069					siNC vs. siGRAMD1C -1	-0.2497	-0.3972 to -0.1022	Yes	***	0.0008
																siNC vs. siGRAMD1C -2	-0.2149	-0.3624 to -0.06738	Yes	**	0.0036
																siGRAMD1C -1 vs. siGRAMD1C -2	0.03479	-0.1127 to 0.1823	No	ns	0.8273
																Two-Way ANOVA
	Figure 3g															Within each row, compare columns (simple effects within rows)
																Number of families	4
																Number of comparisons per family	3
																Alpha	0.05
																Dunnett's multiple comparisons test	Mean Diff.	95.00% CI of diff.	Significant?	Summary	Adjusted P Value
																Control
																Wt vs. GKO	0.2856	-0.7479 to 1.319	No	ns	0.8359
																Wt vs. GKO + GRAMD1C	0.1184	-0.9150 to 1.152	No	ns	0.9845
																Wt vs. GKO + ΔVASt	0.2614	-0.7721 to 1.295	No	ns	0.8674
																Control + BafA1
																Wt vs. GKO	-0.444	-1.477 to 0.5894	No	ns	0.5891
																Wt vs. GKO + GRAMD1C	-0.08597	-1.119 to 0.9475	No	ns	0.9939
																Wt vs. GKO + ΔVASt	-0.6255	-1.659 to 0.4079	No	ns	0.3254
																Starved
																Wt vs. GKO	-0.3186	-1.352 to 0.7149	No	ns	0.789
																Wt vs. GKO + GRAMD1C	-0.07957	-1.113 to 0.9539	No	ns	0.9951
																Wt vs. GKO + ΔVASt	-0.3903	-1.424 to 0.6431	No	ns	0.6765
		Wt			GKO			GKO + GRAMD1C			GKO + ΔVASt					Starved + BafA1
	Control	1	1	1	1.01365	0.717469	0.41221	1.48197	0.576817	0.586026	1.28513	0.552559	0.378211			Wt vs. GKO	-1.67	-2.703 to -0.6366	Yes	**	0.0011
	Control + BafA1	1.68628	1.76842	2.74923	2.03964	2.10222	3.3942	2.37162	1.97291	2.11731	3.15035	2.13131	2.79878			Wt vs. GKO + GRAMD1C	-0.1744	-1.208 to 0.8591	No	ns	0.9539
	Starved	1.08883	0.786174	0.399124	1.2722	0.882628	1.07499	1.09547	0.881154	0.536196	1.19413	1.11542	1.1356			Wt vs. GKO + ΔVASt	-2.523	-3.556 to -1.489	Yes	****	<0.0001
	Starved + BafA1	4.1751	3.65121	4.66185	5.74913	5.05672	6.69238	4.60435	3.75609	4.65078	6.91031	5.61394	7.53262

## Sheet: Figure 4
	Figure 4b
			siNC			siGRAMD1C-1			siGRAMD1C-2						Dunnett's multiple comparisons test	Mean Diff.	95.00% CI of diff.	Significant?	Summary	Adjusted P Value
		Control	1	1	1	1.25169	1.18611	1.14544	1.06474	1.14978	0.96959
		Starved	1.15399	1.18953	1.28315	1.42637	1.40392	1.67322	1.39117	1.42423	1.60791				Control
															siNC vs. siGRAMD1C - 1	-0.1944	-0.3836 to -0.005272	Yes	*	0.0441
															siNC vs. siGRAMD1C -2	-0.06137	-0.2505 to 0.1278	No	ns	0.6407
															Starved
															siNC vs. siGRAMD1C - 1	-0.2923	-0.4814 to -0.1031	Yes	**	0.0042
															siNC vs. siGRAMD1C -2	-0.2655	-0.4547 to -0.07640	Yes	**	0.008
															Test details	Mean 1	Mean 2	Mean Diff.	SE of diff.	N1	N2	q	DF
															Control
															siNC vs. siGRAMD1C - 1	1	1.194	-0.1944	0.07558	3	3	2.572	12
															siNC vs. siGRAMD1C -2	1	1.061	-0.06137	0.07558	3	3	0.812	12
															Starved
															siNC vs. siGRAMD1C - 1	1.209	1.501	-0.2923	0.07558	3	3	3.867	12
															siNC vs. siGRAMD1C -2	1.209	1.474	-0.2655	0.07558	3	3	3.513	12
	Figure 4c
			siNC			siGRAMD1C-1			siGRAMD1C-2						Sidak's multiple comparisons test	Mean Diff.	95.00% CI of diff.	Significant?	Summary	Adjusted P Value
		Control	1	1	1	0.75152	0.756292	0.642202	0.987994	0.985614	1.04769
		Starved	2.37056	2.39274	2.34789	2.95084	3.00574	3.61185	3.35276	3.36791	3.96447				Control
															siNC vs. siGRAMD1C - 1	0.2833	-0.1895 to 0.7562	No	ns	0.325
															siNC vs. siGRAMD1C - 2	-0.007099	-0.4799 to 0.4657	No	ns	>0.9999
															siGRAMD1C - 1 vs. siGRAMD1C - 2	-0.2904	-0.7633 to 0.1824	No	ns	0.3058
															Starved
															siNC vs. siGRAMD1C - 1	-0.8191	-1.292 to -0.3463	Yes	**	0.0013
															siNC vs. siGRAMD1C - 2	-1.191	-1.664 to -0.7185	Yes	****	<0.0001
															siGRAMD1C - 1 vs. siGRAMD1C - 2	-0.3722	-0.8451 to 0.1006	No	ns	0.1421
															Test details	Mean 1	Mean 2	Mean Diff.	SE of diff.	N1	N2	t	DF
															Control
															siNC vs. siGRAMD1C - 1	1	0.7167	0.2833	0.1707	3	3	1.66	12
															siNC vs. siGRAMD1C - 2	1	1.007	-0.007099	0.1707	3	3	0.0416	12
															siGRAMD1C - 1 vs. siGRAMD1C - 2	0.7167	1.007	-0.2904	0.1707	3	3	1.702	12
															Starved
															siNC vs. siGRAMD1C - 1	2.37	3.189	-0.8191	0.1707	3	3	4.799	12
															siNC vs. siGRAMD1C - 2	2.37	3.562	-1.191	0.1707	3	3	6.98	12
															siGRAMD1C - 1 vs. siGRAMD1C - 2	3.189	3.562	-0.3722	0.1707	3	3	2.181	12
	Figure 4d
															Tukey's multiple comparisons test	Mean Diff.	95.00% CI of diff.	Significant?	Summary	Adjusted P Value
			siNC			siGRAMD1C-1			siGRAMD1C-2
		Control	1	1	1	1.08107	0.814311	1.06141	0.846856	0.883701	0.849766				Control
		Starved	1.93521	2.27821	2.35728	2.54591	2.74815	2.74607	2.81377	3.02575	2.94969				siNC vs. siGRAMD1C - 1	0.0144	-0.2638 to 0.2926	No	ns	0.9896
															siNC vs. siGRAMD1C - 2	0.1399	-0.1383 to 0.4181	No	ns	0.4006
															siGRAMD1C - 1 vs. siGRAMD1C - 2	0.1255	-0.1527 to 0.4037	No	ns	0.4737
															Starved
															siNC vs. siGRAMD1C - 1	-0.4898	-0.7680 to -0.2116	Yes	**	0.0014
															siNC vs. siGRAMD1C - 2	-0.7395	-1.018 to -0.4613	Yes	****	<0.0001
															siGRAMD1C - 1 vs. siGRAMD1C - 2	-0.2497	-0.5279 to 0.02854	No	ns	0.0804
															Test details	Mean 1	Mean 2	Mean Diff.	SE of diff.	N1	N2	q	DF
															Control
															siNC vs. siGRAMD1C - 1	1	0.9856	0.0144	0.1043	3	3	0.1953	12
															siNC vs. siGRAMD1C - 2	1	0.8601	0.1399	0.1043	3	3	1.897	12
															siGRAMD1C - 1 vs. siGRAMD1C - 2	0.9856	0.8601	0.1255	0.1043	3	3	1.702	12
															Starved
															siNC vs. siGRAMD1C - 1	2.19	2.68	-0.4898	0.1043	3	3	6.642	12
															siNC vs. siGRAMD1C - 2	2.19	2.93	-0.7395	0.1043	3	3	10.03	12
															siGRAMD1C - 1 vs. siGRAMD1C - 2	2.68	2.93	-0.2497	0.1043	3	3	3.386	12
	Figure 4f
															Sidak's multiple comparisons test	Mean Diff.	95.00% CI of diff.	Significant?	Summary	Adjusted P Value
				Wt			GKO
			Control	1	1	1	1.77117	1.50061	1.92579						Wt - GKO
			Starved	2.4299	2.28501	2.54	4.96669	4.54015	4.78343						Control	-0.7325	-1.101 to -0.3637	Yes	**	0.0012
															Starved	-2.345	-2.714 to -1.976	Yes	****	<0.0001
															Test details	Mean 1	Mean 2	Mean Diff.	SE of diff.	N1	N2	t	DF
															Wt - GKO
															Control	1	1.733	-0.7325	0.1344	3	3	5.448	8
															Starved	2.418	4.763	-2.345	0.1344	3	3	17.44	8
	Figure 4g
				Wt			GKO								Sidak's multiple comparisons test	Mean Diff.	95.00% CI of diff.	Significant?	Summary	Adjusted P Value
			Control	1	1	1	1.42109	1.40444	1.53172
			Starved	1.23012	1.24069	1.4905	1.74213	1.90765	1.91811						Wt - GKO
															Control	-0.4524	-0.6656 to -0.2392	Yes	***	0.0008
															Starved	-0.5355	-0.7488 to -0.3223	Yes	***	0.0003
															Test details	Mean 1	Mean 2	Mean Diff.	SE of diff.	N1	N2	t	DF
															Wt - GKO
															Control	1	1.452	-0.4524	0.07773	3	3	5.82	8
															Starved	1.32	1.856	-0.5355	0.07773	3	3	6.89	8
	Figure 4i
			siNC			siGRAMD1C-1			siGRAMD1C-2						Tukey's multiple comparisons test	Mean Diff.	95.00% CI of diff.	Significant?	Summary	Adjusted P Value
		Control	1	1	1	0.977544	1.27976	1.39863	0.738304	0.863712	0.877604
		Starved	1.88768	1.90616	1.88699	3.12056	2.74726	2.40521	2.49107	2.60354	2.29591				Control
															siNC vs. siGRAMD1C-1	-0.2186	-0.6217 to 0.1844	No	ns	0.3492
															siNC vs. siGRAMD1C-2	0.1735	-0.2296 to 0.5765	No	ns	0.5044
															siGRAMD1C-1 vs. siGRAMD1C-2	0.3921	-0.01091 to 0.7951	No	ns	0.0567
															Starved
															siNC vs. siGRAMD1C-1	-0.8641	-1.267 to -0.4611	Yes	***	0.0003
															siNC vs. siGRAMD1C-2	-0.5699	-0.9729 to -0.1669	Yes	**	0.0069
															siGRAMD1C-1 vs. siGRAMD1C-2	0.2942	-0.1088 to 0.6972	No	ns	0.1681
															Test details	Mean 1	Mean 2	Mean Diff.	SE of diff.	N1	N2	q
															Control
															siNC vs. siGRAMD1C-1	1	1.219	-0.2186	0.1511	3	3	2.047
															siNC vs. siGRAMD1C-2	1	0.8265	0.1735	0.1511	3	3	1.624
															siGRAMD1C-1 vs. siGRAMD1C-2	1.219	0.8265	0.3921	0.1511	3	3	3.671
															Starved
															siNC vs. siGRAMD1C-1	1.894	2.758	-0.8641	0.1511	3	3	8.089
															siNC vs. siGRAMD1C-2	1.894	2.464	-0.5699	0.1511	3	3	5.335
															siGRAMD1C-1 vs. siGRAMD1C-2	2.758	2.464	0.2942	0.1511	3	3	2.754

## Sheet: Figure 5
	Figure 5d
	Figure 5f

## Sheet: Figure 6
	Figure 6b
											Unpaired t test
											P value	0.0238
											P value summary	*
											Significantly different (P < 0.05)?	Yes
											One- or two-tailed P value?	Two-tailed
											t, df	t=3.552, df=4
											How big is the difference?
											Mean of column A	1
											Mean of column B	1.547
											Difference between means (B - A) ± SEM	0.5471 ± 0.1540
											95% confidence interval	0.1195 to 0.9747
											R squared (eta squared)	0.7593
											F test to compare variances
											F, DFn, Dfd	Infinity, 2, 2
											P value	<0.0001
											P value summary	****
			Rep1	Rep2	Rep3						Significantly different (P < 0.05)?	Yes
		Wt	1	1	1
		GKO	1.55518	1.27634	1.80968						Data analyzed
											Sample size, column A	3
											Sample size, column B	3
	Figure 6c
											Paired t test
			Rep1	Rep2	Rep3						P value	0.0162
		Wt	1.77	1.32266	1.53185						P value summary	*
		GKO	2.94076	2.06756	2.47997						Significantly different (P < 0.05)?	Yes
											One- or two-tailed P value?	Two-tailed
											t, df	t=7.762, df=2
											Number of pairs	3
											How big is the difference?
											Mean of differences	0.9546
											SD of differences	0.213
											SEM of differences	0.123
											95% confidence interval	0.4255 to 1.484
											R squared (partial eta squared)	0.9679
											How effective was the pairing?
											Correlation coefficient (r)	1
											P value (one tailed)	0.0017
											P value summary	**
											Was the pairing significantly effective?	Yes
	Figure 6f
				Rep1	Rep2	Rep3				Bonferroni's multiple comparisons test	Mean Diff.	95.00% CI of diff.	Significant?	Summary	Adjusted P Value	A-?
			siNC	21.52	19.11	21.65				siNC vs. siGRAMD1C -1	-20.69	-38.82 to -2.565	Yes	*	0.0294	B	siGRAMD1C -1
			siGRAMD1C-1	35.06	35.71	53.59				siNC vs. siGRAMD1C -2	-19.03	-37.16 to -0.9049	Yes	*	0.0413	C	siGRAMD1C -2
			siGRAMD1C-2	34.37	36.75	48.26
										Test details	Mean 1	Mean 2	Mean Diff.	SE of diff.	n1	n2	t	DF
										siNC vs. siGRAMD1C -1	20.76	41.45	-20.69	6.107	3	3	3.389	6
										siNC vs. siGRAMD1C -2	20.76	39.79	-19.03	6.107	3	3	3.117	6
	Figure 6g
		Time	Wt			GKO			GKO + GRAMD1C			GKO + ΔGRAM
		0	37.8	29.76	41.93	46.7	42.97	43.99	38	37.68	41.04	33.51	26.19	33.12
		10.15	35.44	29.93	41.81	43.86	42.13	43.47	35.76	36.33	39.36	31.12	25.93	31.53
		18.96	35.72	30.19	39.6	43.03	41.96	42.01	34.28	35.46	38.56	29.26	25.79	31.15
		27.78	35.35	30.39	37.39	42.86	41.96	40.09	35.32	35.01	37.28	29.91	25.6	29.42
		36.53	38.71	30.22	39.53	44.58	41.23	41.8	36.74	35.61	39.04	31.49	25.88	30.54
		45.41	15.89	7.38	13.95	16.23	15.4	17.26	15.1	15.79	14.28	12.23	10.58	9.46
		54.22	16.66	8.13	14.63	14.82	15.7	18.72	15.06	15.81	17.75	12.35	10.78	11.72
		62.96	17.61	8.18	14.63	16.05	16.17	19.29	15.23	16.02	16.89	13.03	10.94	12.2
		71.84	65.67	49.62	53.21	72.57	59.36	57.33	55.24	51.91	53.79	45.33	38.15	44.53
		80.68	62.27	45.18	50.38	69.86	57.06	54.24	55.21	48.96	50.42	48.68	36.71	40.89
		89.47	60.84	41.95	45.53	66.46	54.19	49.05	55.39	47.43	46.35	50.13	36.23	37.52
		98.4	10.52	1.88	8.38	9.37	10.09	12.08	10.12	11.54	10.28	7.45	7.43	5.36
		107.19	11.82	2.02	8.43	10.04	10.21	11.82	10.59	11.03	10.13	8.06	6.78	5.52
		116.02	11.06	2.03	8.02	9.81	9.9	11.59	10.69	10.83	9.84	8.05	6.68	5.2
	Figure 6h
			Rep1	Rep2	Rep3						Dunnett's multiple comparisons test	Mean Diff.	95.00% CI of diff.	Significant?	Summary	Adjusted P Value	A-?
		WT	21.53	21.77	21.86						WT vs. GKO	-4.62	-8.244 to -0.9959	Yes	*	0.0159	B	GKO
		GKO	28.65	25.84	24.53						WT vs. GKO + GRAMD1C	1.947	-1.677 to 5.571	No	ns	0.3415	C	GKO + GRAMD1C
		GKO + GRAMD1C	18.78	19.81	20.73						WT vs. GKO + ΔGRAM	4.183	0.5593 to 7.807	Yes	*	0.0261	D	GKO + ΔGRAM
		GKO + ΔGRAM	19.26	15.31	18.04
											Test details	Mean 1	Mean 2	Mean Diff.	SE of diff.	n1	n2	q	DF
											WT vs. GKO	21.72	26.34	-4.62	1.258	3	3	3.671	8
											WT vs. GKO + GRAMD1C	21.72	19.77	1.947	1.258	3	3	1.547	8
											WT vs. GKO + ΔGRAM	21.72	17.54	4.183	1.258	3	3	3.324	8

## Sheet: Figure 7
	Figure 7c
			Rep1	Rep2	Rep3					Dunnett's multiple comparisons test	Mean Diff.	95.00% CI of diff.	Significant?	Summary	Adjusted P Value	A-?
		siNC	1	1	1					siNC vs. siGRAMD1A	0.7886	0.3446 to 1.233	Yes	**	0.001	B	siGRAMD1A
		siGRAMD1A	0.298028	0.304994	0.031111					siNC vs. siGRAMD1B	0.904	0.4599 to 1.348	Yes	***	0.0003	C	siGRAMD1B
		siGRAMD1B	0.081785	0.070027	0.136283					siNC vs. siGRAMD1C	0.3796	-0.06441 to 0.8237	No	ns	0.1034	D	siGRAMD1C
		siGRAMD1C	0.881094	0.596316	0.383681					siNC vs. siGRAMD2a	0.3402	-0.1039 to 0.7842	No	ns	0.1585	E	siGRAMD2a
		siGRAMD2	0.613356	0.557479	0.808619					siNC vs. siGRAMD2b	-0.3512	-0.7953 to 0.09282	No	ns	0.1409	F	siGRAMD2b
		siGRAMD3	1.60506	0.98517	1.46345
										Test details	Mean 1	Mean 2	Mean Diff.	SE of diff.	n1	n2	q	DF
										siNC vs. siGRAMD1A	1	0.2114	0.7886	0.1531	3	3	5.153	12
										siNC vs. siGRAMD1B	1	0.09603	0.904	0.1531	3	3	5.906	12
										siNC vs. siGRAMD1C	1	0.6204	0.3796	0.1531	3	3	2.48	12
										siNC vs. siGRAMD2a	1	0.6598	0.3402	0.1531	3	3	2.223	12
										siNC vs. siGRAMD2b	1	1.351	-0.3512	0.1531	3	3	2.295	12
	Figure 7e
			siNC	siGRAMD1A	siGRAMD1B	siGRAMD1C	siGRAMD2A	siGRAMD2B		Dunnett's multiple comparisons test	Mean Diff.	95.00% CI of diff.	Significant?	Summary	Adjusted P Value	A-?
			4.3997	3.96205	2.9661	2.70581	2.58007	3.42205		siNC vs. siGRAMD1A	1.524	0.1648 to 2.883	Yes	*	0.0237	B	siGRAMD1A
			5.12821	3.35508	1.10837	3.44362	2.66571	4.2267		siNC vs. siGRAMD1B	2.008	0.6487 to 3.367	Yes	**	0.0021	C	siGRAMD1B
			5.6346	2.32632	1.69779	2.18447	2.37986	3.08739		siNC vs. siGRAMD1C	1.768	0.4088 to 3.127	Yes	**	0.0073	D	siGRAMD1C
			3.93333	2.19143	1.81818	3.21921	2.18273	2.96927		siNC vs. siGRAMD2	1.329	-0.03052 to 2.688	No	ns	0.0571	E	siGRAMD2
			3.88266	1.22207	2.29226	1.24942	4.04181	2.05855		siNC vs. siGRAMD3	1.037	-0.3223 to 2.396	No	ns	0.1829	F	siGRAMD3
			2.25479	3.03232	3.3033	1.82312	3.41121	3.24831
										Test details	Mean 1	Mean 2	Mean Diff.	SE of diff.	n1	n2	q	DF
										siNC vs. siGRAMD1A	4.206	2.682	1.524	0.5115	6	6	2.979	30
										siNC vs. siGRAMD1B	4.206	2.198	2.008	0.5115	6	6	3.925	30
										siNC vs. siGRAMD1C	4.206	2.438	1.768	0.5115	6	6	3.456	30
										siNC vs. siGRAMD2	4.206	2.877	1.329	0.5115	6	6	2.597	30
										siNC vs. siGRAMD3	4.206	3.169	1.037	0.5115	6	6	2.027	30
	Figure 7g
											Sidak's multiple comparisons test	Mean Diff.	95.00% CI of diff.	Significant?	Summary	Adjusted P Value
											siNC - siGRAMD1C
											Control	-0.1321	-1.595 to 1.331	No	ns	0.9985
											Control + BafA1	-2.012	-3.475 to -0.5492	Yes	**	0.0056
											Starved	-0.4489	-1.912 to 1.014	No	ns	0.8724
											Starved + BafA1	-3.071	-4.534 to -1.609	Yes	****	<0.0001
											Test details	Mean 1	Mean 2	Mean Diff.	SE of diff.	N1	N2	t	DF
											siNC - siGRAMD1C
				siNC			siGRAMD1C				Control	1	1.132	-0.1321	0.5217	3	3	0.2533	16
			Control	1	1	1	0.833346	1.34358	1.21951		Control + BafA1	4.517	6.529	-2.012	0.5217	3	3	3.856	16
			Control + BafA1	3.30808	5.20613	5.03773	5.96266	7.81765	5.80779		Starved	0.7968	1.246	-0.4489	0.5217	3	3	0.8603	16
			Starved	1.20147	0.530254	0.658776	0.812166	1.23591	1.68902		Starved + BafA1	3.439	6.51	-3.071	0.5217	3	3	5.887	16
			Starved + BafA1	3.59825	3.7357	2.98234	6.68702	7.00257	5.84072
	Figure 7h
											Dunnett's multiple comparisons test	Mean Diff.	95.00% CI of diff.	Significant?	Summary	Adjusted P Value	A-?
				Rep1	Rep2	Rep3					siNC vs. siGRAMD1C-1	-13.49	-26.92 to -0.07237	Yes	*	0.049	B	siGRAMD1C-1
			siNC	40.56	40.001	35.27					siNC vs. siGRAMD1C-2	-18.68	-32.10 to -5.254	Yes	*	0.0129	C	siGRAMD1C-2
			siGRAMD1C-1	52.98	48.594	54.74
			siGRAMD1C-2	66.92	49.179	55.76					Test details	Mean 1	Mean 2	Mean Diff.	SE of diff.	n1	n2	q	DF
											siNC vs. siGRAMD1C-1	38.61	52.1	-13.49	4.688	3	3	2.878	6
											siNC vs. siGRAMD1C-2	38.61	57.29	-18.68	4.688	3	3	3.984	6

## Sheet: Supplementary 1
	Supplementary 1a									Sidak's multiple comparisons test	Mean Diff.	95.00% CI of diff.	Significant?	Summary	Adjusted P Value
			Control			MBCD				Control - MBCD
		Control	1	1	1	1.77106	1.02263	0.698087		Control	-0.1639	-1.112 to 0.7846	No	ns	0.9822
		Control + Baf	1.35885	1.56533	1.99731	1.39651	2.30924	2.02632		Control + Baf	-0.2702	-1.219 to 0.6784	No	ns	0.899
		Starved	1.33411	1.41651	1.40158	0.574454	1.05547	1.03861		Starved	0.4946	-0.4540 to 1.443	No	ns	0.5096
		Starved + Baf	1.24846	2.27078	1.70946	2.03271	2.20269	3.21381		Starved + Baf	-0.7402	-1.689 to 0.2084	No	ns	0.1643
										Test details	Mean 1	Mean 2	Mean Diff.	SE of diff.	N1	N2	t	DF
										Control - MBCD
										Control	1	1.164	-0.1639	0.3383	3	3	0.4845	16
										Control + Baf	1.64	1.911	-0.2702	0.3383	3	3	0.7986	16
										Starved	1.384	0.8895	0.4946	0.3383	3	3	1.462	16
										Starved + Baf	1.743	2.483	-0.7402	0.3383	3	3	2.188	16
	Supplementary 1e									Dunnett's multiple comparisons test	Mean Diff.	95.00% CI of diff.	Significant?	Summary	Adjusted P Value	A-?
										siNC vs. siGRAMD1A	0.9007	0.7153 to 1.086	Yes	****	<0.0001	B	siGRAMD1A
										siNC vs. siGRAMD1B	0.2896	0.1042 to 0.4750	Yes	**	0.0029	C	siGRAMD1B
			Rep1	Rep2	Rep3					siNC vs. siGRAMD1C	0.8757	0.6903 to 1.061	Yes	****	<0.0001	D	siGRAMD1C
		siNC	1	1	1					siNC vs. siGRAMD2A	0.559	0.3736 to 0.7444	Yes	****	<0.0001	E	siGRAMD2A
		siGRAMD1A	0.108904	0.0943069	0.0947479					siNC vs. siGRAMD2B	0.7279	0.5425 to 0.9133	Yes	****	<0.0001	F	siGRAMD2B
		siGRAMD1B	0.69139	0.761373	0.678367
		siGRAMD1C	0.166063	0.0874221	0.119376					Test details	Mean 1	Mean 2	Mean Diff.	SE of diff.	n1	n2	q	DF
		siGRAMD2A	0.608889	0.280219	0.433928					siNC vs. siGRAMD1A	1	0.09932	0.9007	0.0639	3	3	14.09	12
		siGRAMD2B	0.189902	0.281271	0.345073					siNC vs. siGRAMD1B	1	0.7104	0.2896	0.0639	3	3	4.532	12
										siNC vs. siGRAMD1C	1	0.1243	0.8757	0.0639	3	3	13.7	12
										siNC vs. siGRAMD2A	1	0.441	0.559	0.0639	3	3	8.747	12
										siNC vs. siGRAMD2B	1	0.2721	0.7279	0.0639	3	3	11.39	12
	Supplementary 1f									Dunnett's multiple comparisons test	Mean Diff.	95.00% CI of diff.	Significant?	Summary	Adjusted P Value	A-?
										siNC vs. siGRAMD1C - 1	0.973	0.8383 to 1.108	Yes	****	<0.0001	B	siGRAMD1C - 1
			Rep1	Rep2	Rep3					siNC vs. siGRAMD1C - 2	0.8335	0.6987 to 0.9682	Yes	****	<0.0001	C	siGRAMD1C - 2
		siNC	1	1.17216	1.15017
		siGRAMD1C-1	0.115502	0.15832	0.129423					Test details	Mean 1	Mean 2	Mean Diff.	SE of diff.	n1	n2	q	DF
		siGRAMD1C-2	0.267251	0.25126	0.303457					siNC vs. siGRAMD1C - 1	1.107	0.1344	0.973	0.04707	3	3	20.67	6
										siNC vs. siGRAMD1C - 2	1.107	0.274	0.8335	0.04707	3	3	17.71	6

## Sheet: Supplementary 2
	Supplementary 2a
															Two-Way ANOVA
															Tukey's multiple comparisons test	Mean Diff.	95.00% CI of diff.	Significant?	Summary	Adjusted P Value
															Control
															Wt vs. G10	-0.2089	-1.565 to 1.147	No	ns	0.9751
															Wt vs. G10 + V1	-0.6528	-2.009 to 0.7029	No	ns	0.5668
															Wt vs. G10 + V2	-0.5085	-1.864 to 0.8472	No	ns	0.7412
															G10 vs. G10 + V1	-0.4439	-1.800 to 0.9118	No	ns	0.8115
															G10 vs. G10 + V2	-0.2997	-1.655 to 1.056	No	ns	0.9317
															G10 + V1 vs. G10 + V2	0.1443	-1.211 to 1.500	No	ns	0.9915
															Control + BafA1
															Wt vs. G10	-0.7784	-2.134 to 0.5774	No	ns	0.4176
															Wt vs. G10 + V1	-1.841	-3.197 to -0.4856	Yes	**	0.0045
															Wt vs. G10 + V2	-0.9964	-2.352 to 0.3593	No	ns	0.2124
															G10 vs. G10 + V1	-1.063	-2.419 to 0.2928	No	ns	0.1672
		Wt			GKO			GKO+GRAMD1C			GKO+ΔGRAM				G10 vs. G10 + V2	-0.218	-1.574 to 1.138	No	ns	0.9719
	Control	1	1	1	0.882224	1.65902	1.08539	1.85293	1.97151	1.13403	1.22358	2.11155	1.19049		G10 + V1 vs. G10 + V2	0.8449	-0.5108 to 2.201	No	ns	0.3462
	Control + BafA1	2.9947	3.52682	1.99821	3.3992	4.59488	2.86083	5.04661	4.86517	4.13192	4.3549	4.63508	2.51899
	Starved	1.43916	2.22426	1.02858	1.40224	1.4653	1.29401	1.58245	2.22092	1.9208	1.5794	2.80231	1.24655		Starved
	Starved + BafA1	4.53828	5.8234	5.36238	6.89537	7.98098	7.09966	6.05957	6.11928	5.51127	7.09002	7.72414	6.45208		Wt vs. G10	0.1768	-1.179 to 1.533	No	ns	0.9846
															Wt vs. G10 + V1	-0.3441	-1.700 to 1.012	No	ns	0.9011
															Wt vs. G10 + V2	-0.3121	-1.668 to 1.044	No	ns	0.9237
															G10 vs. G10 + V1	-0.5209	-1.877 to 0.8349	No	ns	0.727
															G10 vs. G10 + V2	-0.4889	-1.845 to 0.8669	No	ns	0.7634
															G10 + V1 vs. G10 + V2	0.03197	-1.324 to 1.388	No	ns	>0.9999
															Starved + BafA1
															Wt vs. G10	-2.084	-3.440 to -0.7282	Yes	**	0.0012
															Wt vs. G10 + V1	-0.6554	-2.011 to 0.7004	No	ns	0.5637
															Wt vs. G10 + V2	-1.847	-3.203 to -0.4916	Yes	**	0.0044
															G10 vs. G10 + V1	1.429	0.07287 to 2.784	Yes	*	0.0358
															G10 vs. G10 + V2	0.2366	-1.119 to 1.592	No	ns	0.9645
															G10 + V1 vs. G10 + V2	-1.192	-2.548 to 0.1637	No	ns	0.1011
	Supplementary 2c
																Tukey's multiple comparisons test	Mean Diff.	95.00% CI of diff.	Significant?	Summary	Adjusted P Value
																EGFP vs. GRAMD1C-EGFP	0.2417	-0.4356 to 0.9189	No	ns	0.7691
																EGFP vs. EGFP-GRAM	-0.1742	-0.8515 to 0.5031	No	ns	0.8975
																EGFP vs. GRAMD1C(ΔGRAM)-EGFP	0.4239	-0.2534 to 1.101	No	ns	0.3425
																GRAMD1C-EGFP vs. EGFP-GRAM	-0.4159	-1.093 to 0.2614	No	ns	0.359
																GRAMD1C-EGFP vs. GRAMD1C(ΔGRAM)-EGFP	0.1822	-0.4951 to 0.8595	No	ns	0.8848
																EGFP-GRAM vs. GRAMD1C(ΔGRAM)-EGFP	0.5981	-0.07919 to 1.275	No	ns	0.0989
																Test details	Mean 1	Mean 2	Mean Diff.	SE of diff.	N1	N2	q	DF
																EGFP vs. GRAMD1C-EGFP	2.821	2.579	0.2417	0.25	12	12	1.367	32
																EGFP vs. EGFP-GRAM	2.821	2.995	-0.1742	0.25	12	12	0.9856	32
																EGFP vs. GRAMD1C(ΔGRAM)-EGFP	2.821	2.397	0.4239	0.25	12	12	2.398	32
																GRAMD1C-EGFP vs. EGFP-GRAM	2.579	2.995	-0.4159	0.25	12	12	2.353	32
																GRAMD1C-EGFP vs. GRAMD1C(ΔGRAM)-EGFP	2.579	2.397	0.1822	0.25	12	12	1.031	32
																EGFP-GRAM vs. GRAMD1C(ΔGRAM)-EGFP	2.995	2.397	0.5981	0.25	12	12	3.384	32
		EGFP			GRAMD1C-EGFP			EGFP-GRAM			ΔGRAM-EGFP
	Control	1	1	1	1.0835	0.766913	0.47553	0.818653	0.743843	0.83814	1.24812	0.948901	0.903604
	Control + BafA1	3.63174	3.50102	4.11696	3.56576	3.05286	4.15556	3.9659	2.98115	4.38257	3.47114	2.77306	4.90845
	Starved	0.812491	1.05431	0.785047	0.865136	0.758781	0.95625	1.49712	0.963739	0.946835	1.19697	0.60812	1.02981
	Starved + BafA1	5.61927	5.01014	6.32091	4.69108	4.58829	5.99231	6.38021	5.28845	7.1358	3.5778	2.80306	5.29641

## Sheet: Supplementary 3
	Supplementary 3b
																						Tukey's multiple comparisons test	Mean Diff.	95.00% CI of diff.	Significant?	Summary	Adjusted P Value		Tukey's multiple comparisons test	Mean Diff.	95.00% CI of diff.	Significant?	Summary	Adjusted P Value		Tukey's multiple comparisons test	Mean Diff.	95.00% CI of diff.	Significant?	Summary	Adjusted P Value		Tukey's multiple comparisons test	Mean Diff.	95.00% CI of diff.	Significant?	Summary	Adjusted P Value
		siNC			siGRAMD1A			siGRAMD1B			siGRAMD1C			siGRAMD2A			siGRAMD2B					Control							Control + BafA1							CCCP							CCCP + BafA1
	Control	0.125968	0.37216	0.270136	0.19334	0.23374	0.191191	0.219502	0.178094	0.175574	0.194139	0.197724	0.198196	0.247831	0.269496	0.215385	0.261943	0.199267	0.212602			siNC vs. siGRAMD1A	0.05	-0.6181 to 0.7181	No	ns	>0.9999		siNC vs. siGRAMD1A	-0.004764	-0.6729 to 0.6633	No	ns	>0.9999		siNC vs. siGRAMD1A	0.2458	-0.4223 to 0.9139	No	ns	0.8823		siNC vs. siGRAMD1A	0.1877	-0.4804 to 0.8559	No	ns	0.9596
	Control + BafA1	0.26831	0.137862	0.133617	0.077696	0.218169	0.258216	0.229206	0.107284	0.207688	0.097844	0.208597	0.283643	0.090718	0.282836	0.257322	0.1256	0.187454	0.319143			siNC vs. siGRAMD1B	0.06503	-0.6031 to 0.7331	No	ns	0.9997		siNC vs. siGRAMD1B	-0.001463	-0.6696 to 0.6666	No	ns	>0.9999		siNC vs. siGRAMD1B	0.1981	-0.4701 to 0.8662	No	ns	0.9495		siNC vs. siGRAMD1B	0.1559	-0.5122 to 0.8240	No	ns	0.9819
	CCCP	1.83515	2.36674	2.21217	1.59516	2.38005	1.70156	1.94616	2.1958	1.67794	2.35417	1.43762	2.61431	2.07604	2.14993	3.31473	1.803	2.29603	1.31997			siNC vs. siGRAMD1C	0.0594	-0.6087 to 0.7275	No	ns	0.9998		siNC vs. siGRAMD1C	-0.01677	-0.6849 to 0.6513	No	ns	>0.9999		siNC vs. siGRAMD1C	0.002652	-0.6655 to 0.6708	No	ns	>0.9999		siNC vs. siGRAMD1C	0.000512	-0.6676 to 0.6686	No	ns	>0.9999
	CCCP + BafA1	0.909691	0.288129	0.546467	0.468924	0.44651	0.265605	0.482034	0.409085	0.38543	0.480158	0.838649	0.423944	0.857682	0.605842	0.650774	0.634835	0.188163	0.960257			siNC vs. siGRAMD2	0.01185	-0.6563 to 0.6800	No	ns	>0.9999		siNC vs. siGRAMD2	-0.03036	-0.6985 to 0.6377	No	ns	>0.9999		siNC vs. siGRAMD2	-0.3755	-1.044 to 0.2926	No	ns	0.5588		siNC vs. siGRAMD2	-0.1233	-0.7914 to 0.5448	No	ns	0.9938
																						siNC vs. siGRAMD3	0.03148	-0.6366 to 0.6996	No	ns	>0.9999		siNC vs. siGRAMD3	-0.0308	-0.6989 to 0.6373	No	ns	>0.9999		siNC vs. siGRAMD3	0.3317	-0.3364 to 0.9998	No	ns	0.6824		siNC vs. siGRAMD3	-0.01299	-0.6811 to 0.6551	No	ns	>0.9999
																						siGRAMD1A vs. siGRAMD1B	0.01503	-0.6531 to 0.6831	No	ns	>0.9999		siGRAMD1A vs. siGRAMD1B	0.003301	-0.6648 to 0.6714	No	ns	>0.9999		siGRAMD1A vs. siGRAMD1B	-0.04771	-0.7158 to 0.6204	No	ns	>0.9999		siGRAMD1A vs. siGRAMD1B	-0.03184	-0.6999 to 0.6363	No	ns	>0.9999
																						siGRAMD1A vs. siGRAMD1C	0.009404	-0.6587 to 0.6775	No	ns	>0.9999		siGRAMD1A vs. siGRAMD1C	-0.012	-0.6801 to 0.6561	No	ns	>0.9999		siGRAMD1A vs. siGRAMD1C	-0.2431	-0.9112 to 0.4250	No	ns	0.8869		siGRAMD1A vs. siGRAMD1C	-0.1872	-0.8553 to 0.4809	No	ns	0.9601
																						siGRAMD1A vs. siGRAMD2	-0.03815	-0.7063 to 0.6300	No	ns	>0.9999		siGRAMD1A vs. siGRAMD2	-0.0256	-0.6937 to 0.6425	No	ns	>0.9999		siGRAMD1A vs. siGRAMD2	-0.6213	-1.289 to 0.04680	No	ns	0.082		siGRAMD1A vs. siGRAMD2	-0.3111	-0.9792 to 0.3570	No	ns	0.7374
																						siGRAMD1A vs. siGRAMD3	-0.01851	-0.6866 to 0.6496	No	ns	>0.9999		siGRAMD1A vs. siGRAMD3	-0.02604	-0.6941 to 0.6421	No	ns	>0.9999		siGRAMD1A vs. siGRAMD3	0.08592	-0.5822 to 0.7540	No	ns	0.9989		siGRAMD1A vs. siGRAMD3	-0.2007	-0.8688 to 0.4674	No	ns	0.9467
																						siGRAMD1B vs. siGRAMD1C	-0.00563	-0.6737 to 0.6625	No	ns	>0.9999		siGRAMD1B vs. siGRAMD1C	-0.0153	-0.6834 to 0.6528	No	ns	>0.9999		siGRAMD1B vs. siGRAMD1C	-0.1954	-0.8635 to 0.4727	No	ns	0.9523		siGRAMD1B vs. siGRAMD1C	-0.1554	-0.8235 to 0.5127	No	ns	0.9822
																						siGRAMD1B vs. siGRAMD2	-0.05318	-0.7213 to 0.6149	No	ns	0.9999		siGRAMD1B vs. siGRAMD2	-0.0289	-0.6970 to 0.6392	No	ns	>0.9999		siGRAMD1B vs. siGRAMD2	-0.5736	-1.242 to 0.09451	No	ns	0.1307		siGRAMD1B vs. siGRAMD2	-0.2792	-0.9474 to 0.3889	No	ns	0.8147
																						siGRAMD1B vs. siGRAMD3	-0.03355	-0.7017 to 0.6346	No	ns	>0.9999		siGRAMD1B vs. siGRAMD3	-0.02934	-0.6974 to 0.6388	No	ns	>0.9999		siGRAMD1B vs. siGRAMD3	0.1336	-0.5345 to 0.8017	No	ns	0.991		siGRAMD1B vs. siGRAMD3	-0.1689	-0.8370 to 0.4992	No	ns	0.9743
																						siGRAMD1C vs. siGRAMD2	-0.04755	-0.7157 to 0.6206	No	ns	>0.9999		siGRAMD1C vs. siGRAMD2	-0.0136	-0.6817 to 0.6545	No	ns	>0.9999		siGRAMD1C vs. siGRAMD2	-0.3782	-1.046 to 0.2899	No	ns	0.5513		siGRAMD1C vs. siGRAMD2	-0.1238	-0.7920 to 0.5443	No	ns	0.9937
																						siGRAMD1C vs. siGRAMD3	-0.02792	-0.6960 to 0.6402	No	ns	>0.9999		siGRAMD1C vs. siGRAMD3	-0.01404	-0.6821 to 0.6541	No	ns	>0.9999		siGRAMD1C vs. siGRAMD3	0.329	-0.3391 to 0.9971	No	ns	0.6896		siGRAMD1C vs. siGRAMD3	-0.0135	-0.6816 to 0.6546	No	ns	>0.9999
																						siGRAMD2 vs. siGRAMD3	0.01963	-0.6485 to 0.6877	No	ns	>0.9999		siGRAMD2 vs. siGRAMD3	-0.0004403	-0.6685 to 0.6677	No	ns	>0.9999		siGRAMD2 vs. siGRAMD3	0.7072	0.03912 to 1.375	Yes	*	0.0323		siGRAMD2 vs. siGRAMD3	0.1103	-0.5578 to 0.7785	No	ns	0.9963
	Supplementary 3d																					Tukey's multiple comparisons test	Mean Diff.	95.00% CI of diff.	Significant?	Summary	Adjusted P Value		Tukey's multiple comparisons test	Mean Diff.	95.00% CI of diff.	Significant?	Summary	Adjusted P Value		Tukey's multiple comparisons test	Mean Diff.	95.00% CI of diff.	Significant?	Summary	Adjusted P Value		Tukey's multiple comparisons test	Mean Diff.	95.00% CI of diff.	Significant?	Summary	Adjusted P Value
		siNC			siGRAMD1A			siGRAMD1B			siGRAMD1C			siGRAMD2A			siGRAMD2B					Control							Control + BafA1							DFP							DFP + BafA1
	Control	1	1	1	2.3901	0.874583	0.960997	0.550095	0.657751	2.5586	2.91373	0.649467	0.92816	0.855732	1.18955	1.39697	0.789088	0.60985	2.15758			siNC vs. siGRAMD1A	-0.4086	-6.360 to 5.543	No	ns	>0.9999		siNC vs. siGRAMD1A	-1.048	-7.000 to 4.903	No	ns	0.995		siNC vs. siGRAMD1A	-12.76	-18.71 to -6.809	Yes	****	<0.0001		siNC vs. siGRAMD1A	-2.037	-7.988 to 3.915	No	ns	0.9104
	Control + BafA1	0.816967	0.477313	0.984793	0.281313	0.9059	4.23684	0.584905	2.68123	0.731661	0.224895	0.130968	0.869175	2.08868	0.565291	2.33775	0.618461	0.422021	1.76046			siNC vs. siGRAMD1B	-0.2555	-6.207 to 5.696	No	ns	>0.9999		siNC vs. siGRAMD1B	-0.5729	-6.524 to 5.378	No	ns	0.9997		siNC vs. siGRAMD1B	5.713	-0.2384 to 11.66	No	ns	0.0666		siNC vs. siGRAMD1B	3.115	-2.837 to 9.066	No	ns	0.6323
	DFP	12.9703	12.9596	21.386	24.1031	28.6427	32.8498	8.51862	10.4853	11.1734	10.5227	15.6255	18.4281	17.2297	24.3898	24.8386	18.0314	18.1764	26.379			siNC vs. siGRAMD1C	-0.4971	-6.448 to 5.454	No	ns	0.9999		siNC vs. siGRAMD1C	0.3513	-5.600 to 6.303	No	ns	>0.9999		siNC vs. siGRAMD1C	0.9133	-5.038 to 6.865	No	ns	0.9974		siNC vs. siGRAMD1C	0.5976	-5.354 to 6.549	No	ns	0.9997
	DFP + BafA1	6.09922	2.21722	3.85115	10.9114	2.10622	5.25988	0.996216	0.516367	1.31071	2.38942	2.23266	5.75285	5.38492	2.74557	5.22611	3.30535	1.76801	3.73773			siNC vs. siGRAMD2	-0.1474	-6.099 to 5.804	No	ns	>0.9999		siNC vs. siGRAMD2	-0.9042	-6.856 to 5.047	No	ns	0.9975		siNC vs. siGRAMD2	-6.381	-12.33 to -0.4294	Yes	*	0.0291		siNC vs. siGRAMD2	-0.3963	-6.348 to 5.555	No	ns	>0.9999
																						siNC vs. siGRAMD3	-0.1855	-6.137 to 5.766	No	ns	>0.9999		siNC vs. siGRAMD3	-0.174	-6.125 to 5.777	No	ns	>0.9999		siNC vs. siGRAMD3	-5.09	-11.04 to 0.8610	No	ns	0.1334		siNC vs. siGRAMD3	1.119	-4.832 to 7.070	No	ns	0.9932
																						siGRAMD1A vs. siGRAMD1B	0.1531	-5.798 to 6.104	No	ns	>0.9999		siGRAMD1A vs. siGRAMD1B	0.4754	-5.476 to 6.427	No	ns	0.9999		siGRAMD1A vs. siGRAMD1B	18.47	12.52 to 24.42	Yes	****	<0.0001		siGRAMD1A vs. siGRAMD1B	5.151	-0.7999 to 11.10	No	ns	0.125
																						siGRAMD1A vs. siGRAMD1C	-0.08856	-6.040 to 5.863	No	ns	>0.9999		siGRAMD1A vs. siGRAMD1C	1.4	-4.552 to 7.351	No	ns	0.9813		siGRAMD1A vs. siGRAMD1C	13.67	7.722 to 19.62	Yes	****	<0.0001		siGRAMD1A vs. siGRAMD1C	2.634	-3.317 to 8.585	No	ns	0.7761
																						siGRAMD1A vs. siGRAMD2	0.2611	-5.690 to 6.212	No	ns	>0.9999		siGRAMD1A vs. siGRAMD2	0.1441	-5.807 to 6.095	No	ns	>0.9999		siGRAMD1A vs. siGRAMD2	6.379	0.4279 to 12.33	Yes	*	0.0291		siGRAMD1A vs. siGRAMD2	1.64	-4.311 to 7.592	No	ns	0.9628
																						siGRAMD1A vs. siGRAMD3	0.2231	-5.728 to 6.174	No	ns	>0.9999		siGRAMD1A vs. siGRAMD3	0.8744	-5.077 to 6.826	No	ns	0.9979		siGRAMD1A vs. siGRAMD3	7.67	1.718 to 13.62	Yes	**	0.0048		siGRAMD1A vs. siGRAMD3	3.155	-2.796 to 9.107	No	ns	0.6194
																						siGRAMD1B vs. siGRAMD1C	-0.2416	-6.193 to 5.710	No	ns	>0.9999		siGRAMD1B vs. siGRAMD1C	0.9243	-5.027 to 6.876	No	ns	0.9972		siGRAMD1B vs. siGRAMD1C	-4.8	-10.75 to 1.152	No	ns	0.179		siGRAMD1B vs. siGRAMD1C	-2.517	-8.469 to 3.434	No	ns	0.8072
																						siGRAMD1B vs. siGRAMD2	0.1081	-5.843 to 6.059	No	ns	>0.9999		siGRAMD1B vs. siGRAMD2	-0.3313	-6.283 to 5.620	No	ns	>0.9999		siGRAMD1B vs. siGRAMD2	-12.09	-18.04 to -6.142	Yes	****	<0.0001		siGRAMD1B vs. siGRAMD2	-3.511	-9.462 to 2.440	No	ns	0.5061
																						siGRAMD1B vs. siGRAMD3	0.06998	-5.881 to 6.021	No	ns	>0.9999		siGRAMD1B vs. siGRAMD3	0.399	-5.552 to 6.350	No	ns	>0.9999		siGRAMD1B vs. siGRAMD3	-10.8	-16.75 to -4.852	Yes	****	<0.0001		siGRAMD1B vs. siGRAMD3	-1.996	-7.947 to 3.955	No	ns	0.9172
																						siGRAMD1C vs. siGRAMD2	0.3497	-5.602 to 6.301	No	ns	>0.9999		siGRAMD1C vs. siGRAMD2	-1.256	-7.207 to 4.696	No	ns	0.9885		siGRAMD1C vs. siGRAMD2	-7.294	-13.25 to -1.343	Yes	**	0.0083		siGRAMD1C vs. siGRAMD2	-0.9939	-6.945 to 4.957	No	ns	0.9961
																						siGRAMD1C vs. siGRAMD3	0.3116	-5.640 to 6.263	No	ns	>0.9999		siGRAMD1C vs. siGRAMD3	-0.5253	-6.477 to 5.426	No	ns	0.9998		siGRAMD1C vs. siGRAMD3	-6.004	-11.95 to -0.05224	Yes	*	0.0469		siGRAMD1C vs. siGRAMD3	0.5213	-5.430 to 6.473	No	ns	0.9998
																						siGRAMD2 vs. siGRAMD3	-0.03809	-5.989 to 5.913	No	ns	>0.9999		siGRAMD2 vs. siGRAMD3	0.7303	-5.221 to 6.682	No	ns	0.9991		siGRAMD2 vs. siGRAMD3	1.29	-4.661 to 7.242	No	ns	0.987		siGRAMD2 vs. siGRAMD3	1.515	-4.436 to 7.466	No	ns	0.9735

[truncated: 4 more sheets: Supplementary 4, Supplementary 5, Supplementary 6, Supplementary 7]
